# Supplementary material for: Genome sequence and Carbohydrate Active Enzymes (CAZymes) repertoire of the thermophilic Caldicoprobacter algeriensis TH7C1T
Source: Microb Cell Fact. 2022 May 21;21:91. doi: 10.1186/s12934-022-01818-0 (PMC9124407; doi:10.1186/s12934-022-01818-0)
Supplement: Supplementary file 1 — Additional file 1: Table S1. Predicted CAZyme genes using the HMMER3.0 package and the dbcan CAZyme database. Table S2. Sequence similarities with PUL proteins in dbCAN-PUL. Table S3. Predicted CAZyme gene clusters (CGC) via the dbCAN2. [file 12934_2022_1818_MOESM1_ESM.xlsx]

## Sheet: Supplementary table 1
Colonne1	Colonne1	Colonne1	Colonne1	Colonne1	Colonne1	Colonne1	Colonne1	Colonne1	Colonne1	Colonne2
Query ID	Query Length	HMM Profile	HMM Length	E Value	HMM Start	HMM End	Query Start	Query End	Coverage
NODE_10_length_86317_cov_30.743636_1	845	CBM4.hmm	126	4.7e-30	7	126	13	151	0.944444444444
NODE_10_length_86317_cov_30.743636_1	845	CBM4.hmm	126	1.4e-31	1	126	184	313	0.992063492063
NODE_10_length_86317_cov_30.743636_1	845	CBM4.hmm	126	1.6e-35	3	126	341	460	0.97619047619
NODE_10_length_86317_cov_30.743636_1	845	CBM4.hmm	126	3.6e-26	1	126	586	708	0.992063492063
NODE_10_length_86317_cov_30.743636_34	688	GH5_25.hmm	262	3.7e-24	140	234	6	99	0.358778625954
NODE_10_length_86317_cov_30.743636_34	688	GH9.hmm	418	6.9e-121	2	418	241	683	0.995215311005
NODE_10_length_86317_cov_30.743636_35	377	GH10.hmm	303	1.8e-120	1	302	47	373	0.993399339934
NODE_10_length_86317_cov_30.743636_41	2869	GT84.hmm	215	3.5e-105	1	215	1323	1537	0.995348837209
NODE_10_length_86317_cov_30.743636_41	2869	GH94.hmm	1036	0	1	1036	1779	2862	0.999034749035
NODE_11_length_80299_cov_28.529424_1	881	GH116.hmm	363	8e-63	94	362	462	773	0.738292011019
NODE_12_length_78169_cov_26.984649_11	237	CE4.hmm	130	7.2e-34	5	125	48	170	0.923076923077
NODE_12_length_78169_cov_26.984649_24	210	GT2_Glycos_transf_2.hmm	170	7.9e-24	1	133	4	132	0.776470588235
NODE_14_length_60249_cov_37.818719_57	368	GT2_Glycos_transf_2.hmm	170	2.5e-27	1	168	37	199	0.982352941176
NODE_16_length_56197_cov_36.283164_26	397	CBM50.hmm	40	1.3e-17	1	40	118	161	0.975
NODE_16_length_56197_cov_36.283164_45	460	GH13_16.hmm	353	1.5e-28	3	179	34	221	0.498583569405
NODE_17_length_51767_cov_29.997889_1	460	CBM4.hmm	126	1.6e-25	1	126	38	160	0.992063492063
NODE_17_length_51767_cov_29.997889_1	460	GH16_3.hmm	230	7.6e-82	1	225	210	454	0.973913043478
NODE_17_length_51767_cov_29.997889_35	785	GH3.hmm	216	2.9e-72	3	216	90	316	0.986111111111
NODE_17_length_51767_cov_29.997889_39	386	GH109.hmm	126	3.4e-24	1	121	2	116	0.952380952381
NODE_18_length_51557_cov_39.179953_35	349	GH109.hmm	126	3.2e-16	3	118	8	115	0.912698412698
NODE_18_length_51557_cov_39.179953_36	1044	GH2.hmm	752	2.2e-258	22	751	41	912	0.969414893617
NODE_19_length_48885_cov_36.446142_14	584	GH2.hmm	752	6.3e-110	26	398	16	453	0.494680851064
NODE_19_length_48885_cov_36.446142_40	309	GH23.hmm	135	6.9e-35	14	119	191	304	0.777777777778
NODE_1_length_255969_cov_30.311255_186	171	CBM50.hmm	40	1.6e-16	1	40	3	46	0.975
NODE_1_length_255969_cov_30.311255_186	171	CBM50.hmm	40	3.2e-16	1	40	58	101	0.975
NODE_1_length_255969_cov_30.311255_186	171	CBM50.hmm	40	2.7e-17	1	40	115	158	0.975
NODE_1_length_255969_cov_30.311255_188	259	CE4.hmm	130	9.1e-38	3	124	50	174	0.930769230769
NODE_1_length_255969_cov_30.311255_98	785	GH3.hmm	216	5.1e-75	3	216	90	316	0.986111111111
NODE_20_length_47143_cov_35.231900_47	466	GT4.hmm	160	2.2e-24	10	154	294	434	0.9
NODE_20_length_47143_cov_35.231900_50	278	GT2_Glycos_transf_2.hmm	170	4.6e-19	3	169	8	192	0.976470588235
NODE_20_length_47143_cov_35.231900_51	335	GT2_Glycos_transf_2.hmm	170	4.5e-19	3	127	47	166	0.729411764706
NODE_21_length_46508_cov_46.218559_5	355	GT28.hmm	157	2e-38	2	148	189	337	0.929936305732
NODE_22_length_37323_cov_30.786886_1	279	GT2_Glycos_transf_2.hmm	170	1.1e-23	2	106	5	109	0.611764705882
NODE_22_length_37323_cov_30.786886_3	307	GT2_Glycos_transf_2.hmm	170	6.4e-28	1	154	5	157	0.9
NODE_22_length_37323_cov_30.786886_5	378	GT4.hmm	160	2.1e-31	10	157	197	343	0.91875
NODE_22_length_37323_cov_30.786886_6	370	GT4.hmm	160	5.4e-38	8	158	191	339	0.9375
NODE_22_length_37323_cov_30.786886_8	288	GT2_Glycos_transf_2.hmm	170	2.5e-22	1	115	4	115	0.670588235294
NODE_23_length_34717_cov_41.895519_13	775	GH31.hmm	427	9.9e-136	1	427	239	669	0.997658079625
NODE_25_length_30397_cov_31.541592_25	387	GH109.hmm	126	4.2e-19	1	123	4	120	0.968253968254
NODE_25_length_30397_cov_31.541592_5	816	GH95.hmm	722	0	3	714	8	772	0.984764542936
NODE_26_length_26500_cov_35.340196_15	192	GH23.hmm	135	8.5e-34	15	126	52	183	0.822222222222
NODE_26_length_26500_cov_35.340196_23	465	GH50.hmm	653	1.7e-84	100	534	57	464	0.664624808576
NODE_28_length_24392_cov_45.574449_3	341	GH109.hmm	126	3.2e-23	1	126	2	133	0.992063492063
NODE_2_length_249151_cov_32.802469_112	657	GH127.hmm	524	1.3e-229	1	524	14	564	0.998091603053
NODE_2_length_249151_cov_32.802469_119	450	GH1.hmm	429	1.9e-183	4	428	5	448	0.988344988345
NODE_2_length_249151_cov_32.802469_177	107	CBM25.hmm	78	1.3e-18	3	77	26	103	0.948717948718
NODE_2_length_249151_cov_32.802469_195	446	GH30_1.hmm	416	5.3e-182	4	416	37	444	0.990384615385
NODE_2_length_249151_cov_32.802469_205	601	GH2.hmm	752	2.2e-121	28	471	2	532	0.589095744681
NODE_2_length_249151_cov_32.802469_34	442	GH4.hmm	179	2.3e-67	1	177	4	181	0.983240223464
NODE_2_length_249151_cov_32.802469_43	720	GH3.hmm	216	2.3e-74	3	216	77	299	0.986111111111
NODE_2_length_249151_cov_32.802469_48	803	GH35.hmm	307	2.9e-56	2	152	16	185	0.488599348534
NODE_2_length_249151_cov_32.802469_60	264	CE1.hmm	227	8.2e-47	8	223	17	261	0.947136563877
NODE_2_length_249151_cov_32.802469_73	423	GH29.hmm	346	7.2e-118	37	346	3	330	0.893063583815
NODE_2_length_249151_cov_32.802469_93	687	GH67.hmm	669	0	3	669	9	682	0.995515695067
NODE_30_length_22116_cov_44.274183_9	509	GH3.hmm	216	2.7e-70	6	216	52	277	0.972222222222
NODE_32_length_10837_cov_33.813819_3	286	CE4.hmm	130	9e-35	5	125	92	213	0.923076923077
NODE_3_length_211433_cov_35.484345_107	386	CE9.hmm	373	6.6e-142	2	373	5	376	0.994638069705
NODE_3_length_211433_cov_35.484345_137	689	GH42.hmm	371	4.3e-164	1	370	21	394	0.99460916442
NODE_3_length_211433_cov_35.484345_151	490	GH3.hmm	216	6.4e-66	4	214	188	413	0.972222222222
NODE_3_length_211433_cov_35.484345_16	336	GH109.hmm	126	1.7e-16	2	120	6	117	0.936507936508
NODE_3_length_211433_cov_35.484345_18	378	GH109.hmm	126	1.4e-24	1	126	3	117	0.992063492063
NODE_3_length_211433_cov_35.484345_2	592	CBM66.hmm	155	6.7e-19	3	155	436	585	0.98064516129
NODE_3_length_211433_cov_35.484345_20	1079	GH148.hmm	152	1.5e-25	2	152	459	605	0.986842105263
NODE_3_length_211433_cov_35.484345_26	445	GH28.hmm	325	3.3e-66	6	309	28	355	0.932307692308
NODE_3_length_211433_cov_35.484345_28	440	GH28.hmm	325	8.1e-54	63	300	150	412	0.729230769231
NODE_3_length_211433_cov_35.484345_3	540	GH32.hmm	293	1.8e-76	1	293	102	398	0.996587030717
NODE_3_length_211433_cov_35.484345_30	707	GH95.hmm	722	4e-17	364	684	332	689	0.443213296399
NODE_3_length_211433_cov_35.484345_33	1008	GH106.hmm	824	2.1e-83	5	652	6	684	0.785194174757
NODE_3_length_211433_cov_35.484345_34	446	GH140.hmm	412	4.8e-157	3	412	4	427	0.992718446602
NODE_3_length_211433_cov_35.484345_37	381	GT4.hmm	160	6.1e-43	10	157	199	344	0.91875
NODE_3_length_211433_cov_35.484345_39	836	GH2.hmm	752	1.4e-113	27	526	2	684	0.663563829787
NODE_3_length_211433_cov_35.484345_5	683	GH151.hmm	131	8.8e-33	1	131	30	160	0.992366412214
NODE_4_length_183298_cov_34.602453_111	653	CBM34.hmm	120	5.4e-20	1	118	6	133	0.975
NODE_4_length_183298_cov_34.602453_111	653	GH13_39.hmm	316	6.8e-141	1	315	193	525	0.993670886076
NODE_4_length_183298_cov_34.602453_112	481	GT5.hmm	472	9.8e-194	1	471	3	474	0.995762711864
NODE_4_length_183298_cov_34.602453_113	640	CBM48.hmm	76	4.1e-19	3	69	28	111	0.868421052632
NODE_4_length_183298_cov_34.602453_113	640	GH13_9.hmm	301	5.1e-167	1	301	180	480	0.996677740864
NODE_4_length_183298_cov_34.602453_193	355	GH109.hmm	126	3.3e-23	1	126	6	122	0.992063492063	LOCOS08250
NODE_4_length_183298_cov_34.602453_38	1030	GH38.hmm	269	7.9e-80	2	253	246	497	0.933085501859
NODE_4_length_183298_cov_34.602453_4	389	GH109.hmm	126	1.5e-16	28	123	40	126	0.753968253968	LOCUS06740
NODE_5_length_141023_cov_41.100003_125	630	PL33_1.hmm	155	5.7e-63	1	152	406	558	0.974193548387
NODE_5_length_141023_cov_41.100003_24	798	GH65.hmm	372	4.1e-145	1	367	322	709	0.983870967742
NODE_5_length_141023_cov_41.100003_25	573	GH13_18.hmm	343	1.2e-145	2	343	91	434	0.99416909621
NODE_5_length_141023_cov_41.100003_27	492	GH51.hmm	630	2.6e-146	86	541	4	490	0.722222222222
NODE_5_length_141023_cov_41.100003_5	237	CE4.hmm	130	5.4e-33	4	125	37	160	0.930769230769
NODE_5_length_141023_cov_41.100003_6	394	GT28.hmm	157	5.7e-32	1	154	212	363	0.974522292994
NODE_6_length_124172_cov_55.404265_132	284	GT8.hmm	257	2.2e-48	31	254	2	246	0.867704280156
NODE_7_length_121172_cov_27.676434_1	1004	GH106.hmm	824	8.7e-68	5	688	5	700	0.828883495146
NODE_7_length_121172_cov_27.676434_53	365	GH109.hmm	126	9.9e-25	1	124	7	124	0.97619047619
NODE_8_length_111117_cov_34.055275_11	970	GT51.hmm	177	1.5e-67	5	177	94	273	0.971751412429
NODE_8_length_111117_cov_34.055275_2	734	GH3.hmm	216	2.3e-76	3	215	49	290	0.981481481481
NODE_8_length_111117_cov_34.055275_27	839	GT51.hmm	177	2.3e-71	5	177	77	250	0.971751412429
NODE_8_length_111117_cov_34.055275_63	236	GT2_Glycos_transf_2.hmm	170	1.5e-24	2	118	8	117	0.682352941176
NODE_9_length_91040_cov_41.199047_41	940	GH38.hmm	269	7.4e-50	1	268	86	347	0.992565055762
NODE_9_length_91040_cov_41.199047_43	662	GH151.hmm	131	2.5e-56	1	131	27	159	0.992366412214
NODE_9_length_91040_cov_41.199047_45	371	GT28.hmm	157	1.9e-29	1	155	203	352	0.980891719745
NODE_9_length_91040_cov_41.199047_60	333	GH33.hmm	342	3.8e-32	26	323	26	314	0.868421052632

## Sheet: Supplementary table 2
		Identity %				Query start	Query stop
NODE_1_length_255969_cov_30.311255	PUL0227_3	69.162	788	238	2	103091	100737	3	788	0.0	1116
NODE_1_length_255969_cov_30.311255	PUL0390_22	56.705	783	317	10	103070	100752	3	773	0.0	865
NODE_1_length_255969_cov_30.311255	PUL0602_2	80.778	437	84	0	104462	103152	1	437	0.0	733
NODE_1_length_255969_cov_30.311255	PUL0010_2	80.549	437	85	0	104462	103152	1	437	0.0	729
NODE_1_length_255969_cov_30.311255	PUL0542_29	80.549	437	85	0	104462	103152	1	437	0.0	726
NODE_1_length_255969_cov_30.311255	PUL0013_54	80.549	437	85	0	104462	103152	1	437	0.0	726
NODE_1_length_255969_cov_30.311255	PUL0212_1	41.649	946	430	19	141694	139199	61	998	0.0	618
NODE_1_length_255969_cov_30.311255	PUL0598_2	63.927	438	157	1	104465	103155	1	438	0.0	609
NODE_1_length_255969_cov_30.311255	PUL0508_5	40.353	793	437	8	103082	100734	1	767	7.79e-174	559
NODE_1_length_255969_cov_30.311255	PUL0457_6	59.234	444	173	5	104462	103152	1	443	2.98e-171	538
NODE_1_length_255969_cov_30.311255	PUL0294_12	58.933	431	169	4	104426	103152	16	444	1.75e-160	507
NODE_1_length_255969_cov_30.311255	PUL0402_5	58.904	438	176	3	104462	103161	1	438	1.04e-159	504
NODE_1_length_255969_cov_30.311255	PUL0597_5	40.702	769	408	14	103046	100794	10	748	5.04e-157	511
NODE_1_length_255969_cov_30.311255	PUL0474_9	37.679	767	423	12	103058	100791	19	741	2.25e-156	507
NODE_1_length_255969_cov_30.311255	PUL0274_1	56.054	446	187	5	104462	103152	1	446	2.03e-155	493
NODE_1_length_255969_cov_30.311255	PUL0140_1	56.054	446	187	5	104462	103152	1	446	3.55e-155	492
NODE_1_length_255969_cov_30.311255	PUL0528_1	38.168	786	418	16	103070	100794	55	799	7.59e-152	496
NODE_1_length_255969_cov_30.311255	PUL0170_1	38.168	786	418	16	103070	100794	55	799	7.59e-152	496
NODE_1_length_255969_cov_30.311255	PUL0105_34	37.786	786	424	13	103070	100815	17	771	4.51e-149	493
NODE_1_length_255969_cov_30.311255	PUL0101_17	37.786	786	424	13	103070	100815	52	806	1.24e-148	493
NODE_1_length_255969_cov_30.311255	PUL0547_11	39.075	778	394	18	103055	100791	29	749	3.00e-147	481
NODE_1_length_255969_cov_30.311255	PUL0329_23	51.515	429	207	1	104456	103173	6	434	3.78e-142	454
NODE_1_length_255969_cov_30.311255	PUL0164_3	36.937	777	412	17	103070	100827	1	728	1.09e-141	465
NODE_1_length_255969_cov_30.311255	PUL0339_11	37.630	768	405	15	103064	100824	25	739	1.60e-141	464
NODE_1_length_255969_cov_30.311255	PUL0551_6	37.630	768	405	15	103064	100824	25	739	3.35e-141	464
NODE_1_length_255969_cov_30.311255	PUL0335_26	38.058	762	398	14	103046	100824	31	739	3.90e-141	464
NODE_1_length_255969_cov_30.311255	PUL0118_1	38.058	762	398	14	103046	100824	31	739	3.90e-141	464
NODE_1_length_255969_cov_30.311255	PUL0338_22	38.058	762	398	14	103046	100824	28	736	5.33e-141	463
NODE_1_length_255969_cov_30.311255	PUL0337_28	38.058	762	398	14	103046	100824	28	736	5.33e-141	463
NODE_1_length_255969_cov_30.311255	PUL0336_4	38.058	762	398	14	103046	100824	28	736	5.33e-141	463
NODE_1_length_255969_cov_30.311255	PUL0420_2	35.169	799	437	18	103085	100794	26	778	1.61e-139	460
NODE_1_length_255969_cov_30.311255	PUL0234_6	36.645	775	421	17	103052	100794	29	755	2.39e-135	447
NODE_1_length_255969_cov_30.311255	PUL0538_15	37.084	782	420	17	103085	100821	12	748	3.88e-131	435
NODE_1_length_255969_cov_30.311255	PUL0480_1	37.047	772	412	15	103061	100821	28	750	1.73e-129	430
NODE_1_length_255969_cov_30.311255	PUL0537_1	31.899	790	457	16	103064	100809	22	768	8.53e-127	423
NODE_1_length_255969_cov_30.311255	PUL0527_1	51.070	374	179	2	42218	41109	2	375	9.89e-122	392
NODE_1_length_255969_cov_30.311255	PUL0338_5	69.257	296	90	1	230926	230042	26	321	3.95e-117	377
NODE_1_length_255969_cov_30.311255	PUL0337_11	69.257	296	90	1	230926	230042	26	321	3.95e-117	377
NODE_1_length_255969_cov_30.311255	PUL0336_21	69.257	296	90	1	230926	230042	26	321	3.95e-117	377
NODE_1_length_255969_cov_30.311255	PUL0335_11	58.462	325	114	4	38040	37123	9	331	2.81e-115	372
NODE_1_length_255969_cov_30.311255	PUL0005_2	33.203	768	429	17	103043	100818	3	712	3.58e-115	387
NODE_1_length_255969_cov_30.311255	PUL0121_8	36.182	702	359	14	187546	185501	8	640	5.40e-115	385
NODE_1_length_255969_cov_30.311255	PUL0474_6	34.691	761	454	16	103064	100818	23	752	2.16e-114	386
NODE_1_length_255969_cov_30.311255	PUL0230_10	47.487	398	198	4	152225	151032	3	389	7.71e-111	362
NODE_1_length_255969_cov_30.311255	PUL0329_16	34.021	776	388	22	103067	100827	34	714	7.49e-108	366
NODE_1_length_255969_cov_30.311255	PUL0558_8	30.888	845	508	20	141694	139247	40	837	7.77e-95	332
NODE_1_length_255969_cov_30.311255	PUL0530_12	30.888	845	508	20	141694	139247	40	837	7.77e-95	332
NODE_1_length_255969_cov_30.311255	PUL0527_16	31.765	765	471	17	103049	100818	34	768	1.18e-94	329
NODE_1_length_255969_cov_30.311255	PUL0063_16	31.765	765	471	17	103049	100818	34	768	1.18e-94	329
NODE_1_length_255969_cov_30.311255	PUL0108_12	30.559	841	517	11	5786	3438	13	844	2.51e-92	324
NODE_1_length_255969_cov_30.311255	PUL0110_12	30.559	841	517	11	5786	3438	13	844	2.70e-92	324
NODE_1_length_255969_cov_30.311255	PUL0109_13	30.559	841	517	11	5786	3438	13	844	2.70e-92	324
NODE_1_length_255969_cov_30.311255	PUL0537_2	33.052	711	432	16	102911	100818	143	822	1.90e-91	321
NODE_1_length_255969_cov_30.311255	PUL0526_6	30.750	813	420	20	103070	100794	24	747	1.64e-90	316
NODE_1_length_255969_cov_30.311255	PUL0325_6	30.556	828	414	23	103070	100794	28	763	1.03e-87	308
NODE_1_length_255969_cov_30.311255	PUL0050_8	30.769	741	389	15	102806	100794	59	745	4.65e-85	300
NODE_1_length_255969_cov_30.311255	PUL0527_5	30.893	806	418	23	103070	100791	13	725	1.70e-82	291
NODE_1_length_255969_cov_30.311255	PUL0063_1	30.893	806	418	23	103070	100791	34	746	2.52e-82	292
NODE_1_length_255969_cov_30.311255	PUL0527_2	32.515	652	363	18	205124	203235	17	613	9.78e-79	278
NODE_1_length_255969_cov_30.311255	PUL0299_1	33.965	633	274	13	160800	159325	288	917	5.38e-78	284
NODE_1_length_255969_cov_30.311255	PUL0064_12	29.512	820	410	20	103070	100794	24	736	9.21e-75	269
NODE_1_length_255969_cov_30.311255	PUL0050_14	29.465	879	514	16	5849	3444	9	858	2.17e-74	271
NODE_1_length_255969_cov_30.311255	PUL0066_11	29.851	804	428	22	103070	100794	26	738	4.79e-74	267
NODE_1_length_255969_cov_30.311255	PUL0065_11	30.311	805	423	24	103070	100794	24	736	2.96e-73	265
NODE_1_length_255969_cov_30.311255	PUL0406_7	29.213	801	421	24	103034	100794	6	714	3.25e-73	264
NODE_1_length_255969_cov_30.311255	PUL0220_4	30.171	643	366	18	103046	101145	9	577	6.35e-69	247
NODE_1_length_255969_cov_30.311255	PUL0067_10	28.090	801	436	21	103079	100809	24	728	1.42e-67	248
NODE_1_length_255969_cov_30.311255	PUL0366_9	38.636	308	164	4	38046	37123	1	283	5.08e-66	229
NODE_1_length_255969_cov_30.311255	PUL0239_16	27.375	800	462	29	103034	100791	30	762	3.25e-64	239
NODE_1_length_255969_cov_30.311255	PUL0342_3	35.731	417	212	11	102806	101625	60	443	1.25e-61	233
NODE_1_length_255969_cov_30.311255	PUL0342_3	38.961	231	130	4	101510	100821	631	851	1.61e-37	157
NODE_1_length_255969_cov_30.311255	PUL0545_3	35.012	417	220	11	102806	101619	59	445	1.44e-61	233
NODE_1_length_255969_cov_30.311255	PUL0545_3	35.808	229	138	3	101510	100827	629	849	3.42e-34	147
NODE_1_length_255969_cov_30.311255	PUL0481_5	34.123	422	220	10	102806	101616	60	448	1.05e-60	230
NODE_1_length_255969_cov_30.311255	PUL0481_5	34.728	239	141	6	101510	100809	631	859	6.41e-35	149
NODE_1_length_255969_cov_30.311255	PUL0289_4	34.123	422	220	10	102806	101616	60	448	1.05e-60	230
NODE_1_length_255969_cov_30.311255	PUL0289_4	34.728	239	141	6	101510	100809	631	859	6.41e-35	149
NODE_1_length_255969_cov_30.311255	PUL0529_24	38.292	363	195	11	102806	101787	64	420	6.82e-60	227
NODE_1_length_255969_cov_30.311255	PUL0529_24	36.325	234	135	6	101510	100821	629	852	2.48e-34	147
NODE_1_length_255969_cov_30.311255	PUL0481_13	32.609	506	230	14	103067	101625	29	448	2.02e-59	226
NODE_1_length_255969_cov_30.311255	PUL0481_13	36.694	248	150	2	101510	100767	635	875	1.45e-42	174
NODE_1_length_255969_cov_30.311255	PUL0528_7	33.258	445	279	10	103058	101760	29	467	3.79e-57	217
NODE_1_length_255969_cov_30.311255	PUL0528_7	35.217	230	147	2	101504	100818	533	761	1.67e-36	154
NODE_1_length_255969_cov_30.311255	PUL0308_5	33.258	445	279	10	103058	101760	29	467	3.79e-57	217
NODE_1_length_255969_cov_30.311255	PUL0308_5	35.217	230	147	2	101504	100818	533	761	1.67e-36	154
NODE_1_length_255969_cov_30.311255	PUL0170_7	33.258	445	279	10	103058	101760	29	467	3.79e-57	217
NODE_1_length_255969_cov_30.311255	PUL0170_7	35.217	230	147	2	101504	100818	533	761	1.67e-36	154
NODE_1_length_255969_cov_30.311255	PUL0125_6	33.258	445	279	10	103058	101760	29	467	3.79e-57	217
NODE_1_length_255969_cov_30.311255	PUL0125_6	35.217	230	147	2	101504	100818	533	761	1.67e-36	154
NODE_1_length_255969_cov_30.311255	PUL0044_3	32.460	496	233	16	103067	101637	26	438	1.06e-56	218
NODE_1_length_255969_cov_30.311255	PUL0044_3	34.286	210	127	4	101510	100887	627	827	5.43e-26	120
NODE_1_length_255969_cov_30.311255	PUL0553_2	32.056	496	235	15	103067	101637	26	438	1.54e-56	217
NODE_1_length_255969_cov_30.311255	PUL0553_2	32.759	232	144	5	101510	100824	627	849	4.90e-26	120
NODE_1_length_255969_cov_30.311255	PUL0297_8	41.221	262	150	3	122544	123320	14	274	5.82e-56	200
NODE_1_length_255969_cov_30.311255	PUL0550_6	34.598	448	216	15	103067	101787	29	420	7.01e-55	212
NODE_1_length_255969_cov_30.311255	PUL0550_6	36.681	229	137	3	101510	100827	630	851	1.95e-37	157
NODE_1_length_255969_cov_30.311255	PUL0298_9	40.840	262	151	3	122544	123320	14	274	1.08e-54	196
NODE_1_length_255969_cov_30.311255	PUL0298_9	24.684	316	188	10	118946	119890	17	283	8.97e-08	59.3
NODE_1_length_255969_cov_30.311255	PUL0211_6	37.429	350	196	10	102806	101814	65	410	3.61e-54	210
NODE_1_length_255969_cov_30.311255	PUL0211_6	37.288	236	141	3	101510	100803	646	874	3.61e-40	166
NODE_1_length_255969_cov_30.311255	PUL0401_5	30.455	660	365	23	103055	101142	55	642	1.00e-52	205
NODE_1_length_255969_cov_30.311255	PUL0110_21	44.144	222	119	2	133448	132786	2	219	1.11e-49	180
NODE_1_length_255969_cov_30.311255	PUL0110_21	36.681	229	144	1	21982	21299	3	231	1.29e-43	163
NODE_1_length_255969_cov_30.311255	PUL0110_21	36.449	214	131	3	149004	148378	5	218	7.79e-37	143
NODE_1_length_255969_cov_30.311255	PUL0110_21	32.850	207	119	6	86026	85439	22	219	8.40e-25	108
NODE_1_length_255969_cov_30.311255	PUL0109_22	43.662	213	119	1	133421	132786	5	217	2.48e-49	179
NODE_1_length_255969_cov_30.311255	PUL0109_22	36.681	229	144	1	21982	21299	1	229	1.35e-43	162
NODE_1_length_255969_cov_30.311255	PUL0109_22	36.449	214	131	3	149004	148378	3	216	8.50e-37	143
NODE_1_length_255969_cov_30.311255	PUL0109_22	32.850	207	119	6	86026	85439	20	217	9.05e-25	108
NODE_1_length_255969_cov_30.311255	PUL0108_20	43.662	213	119	1	133421	132786	5	217	2.48e-49	179
NODE_1_length_255969_cov_30.311255	PUL0108_20	36.681	229	144	1	21982	21299	1	229	1.35e-43	162
NODE_1_length_255969_cov_30.311255	PUL0108_20	36.449	214	131	3	149004	148378	3	216	8.50e-37	143
NODE_1_length_255969_cov_30.311255	PUL0108_20	32.850	207	119	6	86026	85439	20	217	9.05e-25	108
NODE_1_length_255969_cov_30.311255	PUL0294_11	39.806	206	118	3	121592	122203	96	297	4.33e-49	128
NODE_1_length_255969_cov_30.311255	PUL0294_11	34.021	97	64	0	121306	121596	1	97	4.33e-49	73.2
NODE_1_length_255969_cov_30.311255	PUL0294_11	41.026	39	23	0	122262	122378	321	359	4.33e-49	38.9
NODE_1_length_255969_cov_30.311255	PUL0121_28	37.872	235	140	4	43883	43185	49	279	2.37e-42	160
NODE_1_length_255969_cov_30.311255	PUL0108_27	34.985	323	184	8	102806	101844	63	361	1.17e-41	170
NODE_1_length_255969_cov_30.311255	PUL0108_27	37.549	253	142	5	101540	100818	564	812	5.56e-34	146
NODE_1_length_255969_cov_30.311255	PUL0518_10	33.904	292	166	5	122535	123338	1	289	1.55e-41	159
NODE_1_length_255969_cov_30.311255	PUL0221_5	36.066	305	168	7	102746	101844	105	386	3.05e-40	165
NODE_1_length_255969_cov_30.311255	PUL0221_5	34.586	266	138	5	101519	100818	476	737	2.58e-37	156
NODE_1_length_255969_cov_30.311255	PUL0602_20	38.579	197	116	3	190464	189886	7	202	3.71e-40	151
NODE_1_length_255969_cov_30.311255	PUL0225_30	39.806	206	115	7	121592	122203	99	297	5.20e-40	124
NODE_1_length_255969_cov_30.311255	PUL0225_30	38.710	93	54	3	121324	121596	9	100	5.20e-40	65.9
NODE_1_length_255969_cov_30.311255	PUL0406_17	48.980	147	74	1	76946	76509	1	147	6.12e-40	149
NODE_1_length_255969_cov_30.311255	PUL0458_11	36.293	259	153	5	29974	30735	4	255	1.07e-39	152
NODE_1_length_255969_cov_30.311255	PUL0124_19	27.202	511	299	16	245612	244179	4	474	1.13e-39	161
NODE_1_length_255969_cov_30.311255	PUL0264_13	36.154	260	152	6	29974	30735	4	255	2.66e-38	148
NODE_1_length_255969_cov_30.311255	PUL0106_16	47.594	187	93	4	57769	57212	21	203	1.24e-37	144
NODE_1_length_255969_cov_30.311255	PUL0147_17	35.769	260	153	6	29974	30735	4	255	1.65e-37	145
NODE_1_length_255969_cov_30.311255	PUL0542_7	36.548	197	120	3	190464	189886	2	197	2.08e-37	143
NODE_1_length_255969_cov_30.311255	PUL0013_32	36.548	197	120	3	190464	189886	2	197	2.08e-37	143
NODE_1_length_255969_cov_30.311255	PUL0121_22	28.627	510	291	18	245612	244182	11	480	3.34e-37	154
NODE_1_length_255969_cov_30.311255	PUL0010_21	36.548	197	120	3	190464	189886	7	202	2.35e-36	140
NODE_1_length_255969_cov_30.311255	PUL0210_3	35.185	270	156	5	29950	30738	1	258	1.45e-35	140
NODE_1_length_255969_cov_30.311255	PUL0332_7	31.003	329	200	12	118925	119863	17	334	4.21e-34	138
NODE_1_length_255969_cov_30.311255	PUL0009_5	33.594	256	148	4	29977	30723	4	244	2.81e-33	133
NODE_1_length_255969_cov_30.311255	PUL0028_1	53.982	113	52	0	124624	124962	1	113	5.49e-33	128
NODE_1_length_255969_cov_30.311255	PUL0601_12	33.205	259	157	4	29974	30738	14	260	1.44e-32	131
NODE_1_length_255969_cov_30.311255	PUL0329_18	33.725	255	157	4	29977	30735	1	245	1.68e-31	128
NODE_1_length_255969_cov_30.311255	PUL0199_11	35.135	259	146	8	29974	30726	2	246	5.76e-31	126
NODE_1_length_255969_cov_30.311255	PUL0151_10	34.884	258	146	7	29977	30726	3	246	4.07e-30	124
NODE_1_length_255969_cov_30.311255	PUL0052_7	35.521	259	145	8	29974	30726	2	246	9.72e-30	123
NODE_1_length_255969_cov_30.311255	PUL0406_2	32.828	198	132	1	133421	132831	3	200	1.34e-29	122
NODE_1_length_255969_cov_30.311255	PUL0406_2	29.707	239	162	3	148998	148297	3	240	7.06e-28	117
NODE_1_length_255969_cov_30.311255	PUL0406_2	36.170	188	113	3	21952	21401	9	193	1.47e-26	113
NODE_1_length_255969_cov_30.311255	PUL0406_2	30.097	206	134	5	86047	85445	12	212	1.54e-13	75.9
NODE_1_length_255969_cov_30.311255	PUL0151_3	33.591	259	156	7	29977	30735	1	249	1.34e-29	122
NODE_1_length_255969_cov_30.311255	PUL0123_11	30.317	221	152	2	133376	132720	37	257	2.24e-29	124
NODE_1_length_255969_cov_30.311255	PUL0123_11	30.622	209	143	2	21925	21305	37	245	1.28e-22	104
NODE_1_length_255969_cov_30.311255	PUL0123_11	30.435	230	145	7	148995	148345	18	245	4.13e-22	103
NODE_1_length_255969_cov_30.311255	PUL0123_11	27.706	231	157	4	86062	85394	25	253	1.34e-19	95.5
NODE_1_length_255969_cov_30.311255	PUL0049_8	30.831	373	212	12	50103	49066	69	422	3.23e-29	127
NODE_1_length_255969_cov_30.311255	PUL0152_8	33.074	257	150	8	29977	30726	3	244	2.13e-28	119
NODE_1_length_255969_cov_30.311255	PUL0168_9	31.579	247	147	5	119039	119734	48	287	8.14e-28	118
NODE_1_length_255969_cov_30.311255	PUL0155_8	35.135	259	146	7	29971	30726	2	245	8.45e-28	117
NODE_1_length_255969_cov_30.311255	PUL0601_13	35.039	254	156	4	29977	30726	9	257	1.29e-27	117
NODE_1_length_255969_cov_30.311255	PUL0601_13	28.814	177	98	5	33966	33469	13	172	1.63e-09	64.3
NODE_1_length_255969_cov_30.311255	PUL0340_3	24.167	600	354	15	141469	139697	233	740	1.48e-27	125
NODE_1_length_255969_cov_30.311255	PUL0014_2	33.203	256	150	6	29977	30726	7	247	2.47e-27	116
NODE_1_length_255969_cov_30.311255	PUL0266_10	30.000	280	158	7	29974	30759	16	275	2.54e-27	117
NODE_1_length_255969_cov_30.311255	PUL0127_9	32.558	258	150	7	29977	30726	3	244	3.05e-27	115
NODE_1_length_255969_cov_30.311255	PUL0135_16	29.699	266	170	3	29956	30738	1	254	7.35e-27	114
NODE_1_length_255969_cov_30.311255	PUL0081_2	32.946	258	157	4	29977	30738	8	253	7.96e-27	114
NODE_1_length_255969_cov_30.311255	PUL0020_12	29.528	254	164	4	29977	30726	28	270	1.45e-26	114
NODE_1_length_255969_cov_30.311255	PUL0343_26	23.833	600	356	15	141469	139697	233	740	1.68e-26	122
NODE_1_length_255969_cov_30.311255	PUL0341_16	23.833	600	356	15	141469	139697	233	740	1.68e-26	122
NODE_1_length_255969_cov_30.311255	PUL0245_9	33.333	207	119	7	39779	40360	4	204	2.94e-26	111
NODE_1_length_255969_cov_30.311255	PUL0245_9	28.324	173	110	6	40523	41017	40	206	7.73e-07	55.5
NODE_1_length_255969_cov_30.311255	PUL0460_35	27.273	319	202	8	44078	43167	1	304	3.25e-26	114
NODE_1_length_255969_cov_30.311255	PUL0121_4	31.081	222	144	3	133418	132780	4	225	3.30e-26	112
NODE_1_length_255969_cov_30.311255	PUL0121_4	31.925	213	136	5	86026	85409	23	233	5.48e-24	106
NODE_1_length_255969_cov_30.311255	PUL0121_4	30.045	223	137	5	148989	148369	6	225	3.88e-19	92.4
NODE_1_length_255969_cov_30.311255	PUL0121_4	30.222	225	144	6	21955	21314	8	230	4.51e-19	92.0
NODE_1_length_255969_cov_30.311255	PUL0082_1	30.272	294	168	10	146551	145706	2	270	3.49e-26	114
NODE_1_length_255969_cov_30.311255	PUL0414_28	33.981	206	124	4	120566	121168	1	199	6.56e-26	110
NODE_1_length_255969_cov_30.311255	PUL0018_5	34.231	260	150	5	29977	30726	13	261	6.62e-26	112
NODE_1_length_255969_cov_30.311255	PUL0018_5	24.227	194	131	5	33966	33400	17	199	4.22e-07	57.0
NODE_1_length_255969_cov_30.311255	PUL0396_2	26.549	452	248	11	219434	218106	434	810	7.40e-26	120
NODE_1_length_255969_cov_30.311255	PUL0527_3	35.616	146	93	1	157798	157361	1	145	9.78e-26	108
NODE_1_length_255969_cov_30.311255	PUL0454_4	29.918	244	156	6	133439	132735	30	267	1.07e-25	114
NODE_1_length_255969_cov_30.311255	PUL0454_4	31.818	220	132	6	148968	148345	47	260	2.51e-23	107
NODE_1_length_255969_cov_30.311255	PUL0454_4	29.084	251	153	8	21943	21245	46	289	3.25e-21	100
NODE_1_length_255969_cov_30.311255	PUL0454_4	28.444	225	146	4	86062	85415	40	258	5.82e-13	76.3
NODE_1_length_255969_cov_30.311255	PUL0235_16	32.422	256	157	7	29986	30735	7	252	1.20e-25	111
NODE_1_length_255969_cov_30.311255	PUL0334_21	33.465	254	160	5	29977	30726	9	257	1.42e-25	111
NODE_1_length_255969_cov_30.311255	PUL0334_21	27.907	172	106	5	33966	33469	13	172	2.38e-08	60.8
NODE_1_length_255969_cov_30.311255	PUL0404_2	31.373	255	158	3	29977	30726	6	248	3.75e-25	109
NODE_1_length_255969_cov_30.311255	PUL0136_4	33.333	255	155	4	29986	30738	11	254	3.87e-25	109
NODE_1_length_255969_cov_30.311255	PUL0099_2	26.914	431	248	16	101969	100785	10	409	7.42e-25	117
NODE_1_length_255969_cov_30.311255	PUL0099_2	31.959	194	124	4	102800	102228	545	733	7.13e-16	87.8
NODE_1_length_255969_cov_30.311255	PUL0099_3	31.154	260	149	6	102800	102042	562	798	1.14e-24	116
NODE_1_length_255969_cov_30.311255	PUL0099_3	32.271	251	145	7	101501	100803	187	430	6.74e-23	110
NODE_1_length_255969_cov_30.311255	PUL0460_52	37.121	132	77	3	150736	150353	1	130	3.18e-24	103
NODE_1_length_255969_cov_30.311255	PUL0460_52	37.121	132	77	3	193263	193646	1	130	1.09e-23	102
NODE_1_length_255969_cov_30.311255	PUL0558_35	31.452	248	148	4	29995	30726	57	286	5.21e-24	107
NODE_1_length_255969_cov_30.311255	PUL0530_39	31.452	248	148	4	29995	30726	57	286	5.21e-24	107
NODE_1_length_255969_cov_30.311255	PUL0021_12	31.128	257	156	6	29977	30726	28	270	6.08e-24	107
NODE_1_length_255969_cov_30.311255	PUL0369_6	32.677	254	162	4	29977	30726	12	260	7.04e-24	106
NODE_1_length_255969_cov_30.311255	PUL0369_6	23.348	227	149	7	33966	33310	16	225	1.51e-07	58.5
NODE_1_length_255969_cov_30.311255	PUL0207_7	32.677	254	162	4	29977	30726	12	260	7.04e-24	106
NODE_1_length_255969_cov_30.311255	PUL0207_7	23.348	227	149	7	33966	33310	16	225	1.51e-07	58.5
NODE_1_length_255969_cov_30.311255	PUL0525_9	33.032	221	133	7	206005	205358	3	213	2.35e-23	104
NODE_1_length_255969_cov_30.311255	PUL0512_10	33.032	221	133	7	206005	205358	3	213	2.35e-23	104
NODE_1_length_255969_cov_30.311255	PUL0500_10	33.032	221	133	7	206005	205358	3	213	2.35e-23	104
NODE_1_length_255969_cov_30.311255	PUL0558_36	32.836	201	123	4	155488	154910	20	216	6.26e-23	103
NODE_1_length_255969_cov_30.311255	PUL0530_40	32.836	201	123	4	155488	154910	20	216	6.26e-23	103
NODE_1_length_255969_cov_30.311255	PUL0155_3	29.167	216	151	2	21967	21323	4	218	8.20e-23	106
NODE_1_length_255969_cov_30.311255	PUL0155_3	29.412	221	138	6	133412	132777	6	217	6.04e-18	91.7
NODE_1_length_255969_cov_30.311255	PUL0155_3	33.175	211	132	6	86029	85412	17	223	7.06e-17	88.2
NODE_1_length_255969_cov_30.311255	PUL0155_3	27.928	222	150	4	148995	148351	4	222	8.48e-16	85.1
NODE_1_length_255969_cov_30.311255	PUL0368_30	32.227	211	134	5	148995	148387	3	212	9.48e-23	105
NODE_1_length_255969_cov_30.311255	PUL0368_30	34.762	210	128	5	86062	85451	6	212	2.27e-22	104
NODE_1_length_255969_cov_30.311255	PUL0368_30	30.734	218	146	4	21955	21314	7	223	6.63e-22	103
NODE_1_length_255969_cov_30.311255	PUL0368_30	32.407	216	135	6	133412	132783	5	215	6.75e-22	103
NODE_1_length_255969_cov_30.311255	PUL0096_14	31.579	209	131	4	148998	148372	1	197	1.08e-22	101
NODE_1_length_255969_cov_30.311255	PUL0096_14	30.476	210	127	4	133421	132798	1	193	5.82e-20	94.0
NODE_1_length_255969_cov_30.311255	PUL0096_14	27.404	208	136	5	21970	21347	1	193	6.48e-15	79.0
NODE_1_length_255969_cov_30.311255	PUL0390_24	28.700	223	152	3	133412	132762	6	227	2.16e-22	102
NODE_1_length_255969_cov_30.311255	PUL0390_24	27.027	222	155	3	21970	21323	3	223	2.51e-18	90.1
NODE_1_length_255969_cov_30.311255	PUL0390_24	31.579	247	147	9	86059	85367	8	248	2.56e-18	90.1
NODE_1_length_255969_cov_30.311255	PUL0390_24	25.778	225	156	5	148953	148309	18	241	1.14e-13	76.6
NODE_1_length_255969_cov_30.311255	PUL0097_14	30.622	209	133	3	148998	148372	1	197	2.41e-22	100
NODE_1_length_255969_cov_30.311255	PUL0097_14	30.000	210	128	4	133421	132798	1	193	4.01e-19	91.3
NODE_1_length_255969_cov_30.311255	PUL0097_14	27.404	208	136	5	21970	21347	1	193	8.62e-15	79.0
NODE_1_length_255969_cov_30.311255	PUL0093_12	31.373	204	129	3	148998	148387	1	193	2.78e-22	100
NODE_1_length_255969_cov_30.311255	PUL0093_12	30.189	212	125	6	133421	132798	1	193	6.13e-18	88.2
NODE_1_length_255969_cov_30.311255	PUL0093_12	28.169	213	132	6	21970	21341	1	195	4.60e-15	79.7
NODE_1_length_255969_cov_30.311255	PUL0093_12	29.500	200	104	9	85999	85436	24	198	2.97e-08	59.7
NODE_1_length_255969_cov_30.311255	PUL0053_7	29.730	259	158	7	29977	30726	3	246	8.24e-22	100
NODE_1_length_255969_cov_30.311255	PUL0246_2	26.531	196	140	2	39764	40342	10	204	8.84e-22	99.8
NODE_1_length_255969_cov_30.311255	PUL0246_2	26.389	216	150	4	40397	41020	1	215	4.02e-18	89.4
NODE_1_length_255969_cov_30.311255	PUL0299_13	36.269	193	103	7	158358	157819	3	188	9.19e-22	98.6
NODE_1_length_255969_cov_30.311255	PUL0139_6	27.686	242	156	6	133427	132747	5	242	9.29e-22	100
NODE_1_length_255969_cov_30.311255	PUL0139_6	26.991	226	147	4	21982	21341	3	222	5.28e-20	95.9
NODE_1_length_255969_cov_30.311255	PUL0139_6	27.854	219	142	4	148998	148381	7	222	4.82e-16	84.0
NODE_1_length_255969_cov_30.311255	PUL0139_6	27.826	230	151	7	86029	85373	21	246	3.43e-14	78.6
NODE_1_length_255969_cov_30.311255	PUL0269_1	29.412	221	147	5	133418	132777	4	222	1.78e-21	102
NODE_1_length_255969_cov_30.311255	PUL0269_1	31.050	219	142	5	148995	148366	4	222	3.30e-20	98.6
NODE_1_length_255969_cov_30.311255	PUL0269_1	31.982	222	140	5	86074	85433	3	221	1.73e-19	96.3
NODE_1_length_255969_cov_30.311255	PUL0269_1	26.697	221	155	5	21967	21323	4	223	3.49e-15	83.2
NODE_1_length_255969_cov_30.311255	PUL0303_4	32.057	209	135	3	86047	85433	12	217	2.08e-21	102
NODE_1_length_255969_cov_30.311255	PUL0303_4	26.577	222	154	5	21955	21305	8	225	1.34e-15	84.3
NODE_1_length_255969_cov_30.311255	PUL0303_4	26.577	222	158	5	148995	148345	4	225	5.17e-12	73.6
NODE_1_length_255969_cov_30.311255	PUL0303_4	25.893	224	157	5	133412	132756	6	225	6.13e-12	73.2
NODE_1_length_255969_cov_30.311255	PUL0316_7	31.154	260	161	5	29977	30738	9	256	2.14e-21	99.0
NODE_1_length_255969_cov_30.311255	PUL0390_21	30.317	221	137	6	133379	132762	25	243	2.41e-21	100
NODE_1_length_255969_cov_30.311255	PUL0390_21	27.358	212	141	4	21925	21329	26	237	1.32e-17	89.4
NODE_1_length_255969_cov_30.311255	PUL0390_21	27.434	226	134	6	86026	85415	26	243	1.69e-14	80.1
NODE_1_length_255969_cov_30.311255	PUL0390_3	31.818	220	136	4	86026	85409	29	248	3.70e-21	100
NODE_1_length_255969_cov_30.311255	PUL0390_3	28.216	241	158	7	21952	21272	20	259	4.70e-16	85.1
NODE_1_length_255969_cov_30.311255	PUL0390_3	32.287	223	132	8	133376	132756	29	248	2.69e-15	82.8
NODE_1_length_255969_cov_30.311255	PUL0390_3	27.344	256	138	8	148998	148345	3	248	6.57e-13	75.9
NODE_1_length_255969_cov_30.311255	PUL0445_3	32.883	222	138	7	148995	148348	5	221	3.95e-21	100
NODE_1_length_255969_cov_30.311255	PUL0445_3	30.093	216	149	2	21958	21314	8	222	5.03e-21	100
NODE_1_length_255969_cov_30.311255	PUL0445_3	25.764	229	146	6	133412	132753	7	220	7.57e-18	90.9
NODE_1_length_255969_cov_30.311255	PUL0445_3	29.952	207	136	5	86038	85433	15	217	6.00e-13	76.3
NODE_1_length_255969_cov_30.311255	PUL0216_5	32.883	222	138	7	148995	148348	5	221	3.95e-21	100
NODE_1_length_255969_cov_30.311255	PUL0216_5	30.093	216	149	2	21958	21314	8	222	5.03e-21	100
NODE_1_length_255969_cov_30.311255	PUL0216_5	25.764	229	146	6	133412	132753	7	220	7.57e-18	90.9
NODE_1_length_255969_cov_30.311255	PUL0216_5	29.952	207	136	5	86038	85433	15	217	6.00e-13	76.3
NODE_1_length_255969_cov_30.311255	PUL0330_9	30.682	264	163	7	29956	30726	1	251	6.49e-21	97.8
NODE_1_length_255969_cov_30.311255	PUL0134_10	30.682	264	163	7	29956	30726	1	251	6.49e-21	97.8
NODE_1_length_255969_cov_30.311255	PUL0334_16	31.818	198	119	5	190464	189913	18	213	7.55e-21	96.3
NODE_1_length_255969_cov_30.311255	PUL0189_5	29.435	248	153	4	29995	30726	57	286	9.00e-21	98.2
NODE_1_length_255969_cov_30.311255	PUL0309_2	27.698	278	172	7	133415	132600	8	262	1.06e-20	97.8
NODE_1_length_255969_cov_30.311255	PUL0309_2	28.000	200	131	5	21940	21356	16	207	1.78e-16	85.1
NODE_1_length_255969_cov_30.311255	PUL0309_2	30.137	219	136	7	86071	85445	3	214	4.89e-16	84.0
NODE_1_length_255969_cov_30.311255	PUL0309_2	28.079	203	141	3	148986	148387	10	210	1.90e-15	82.4
NODE_1_length_255969_cov_30.311255	PUL0009_7	32.195	205	132	4	86047	85445	12	213	1.34e-20	99.4
NODE_1_length_255969_cov_30.311255	PUL0009_7	31.884	207	131	4	148977	148378	11	214	7.65e-19	94.0
NODE_1_length_255969_cov_30.311255	PUL0009_7	25.000	204	151	2	21931	21323	17	219	5.22e-16	85.5
NODE_1_length_255969_cov_30.311255	PUL0009_7	26.364	220	143	6	133418	132789	4	214	6.08e-15	82.4
NODE_1_length_255969_cov_30.311255	PUL0413_19	29.373	303	187	10	38348	39241	17	297	1.92e-20	99.0
NODE_1_length_255969_cov_30.311255	PUL0269_5	27.273	297	191	9	102737	101886	102	386	5.27e-20	99.8
NODE_1_length_255969_cov_30.311255	PUL0429_38	26.131	398	241	13	250129	251232	33	407	6.79e-20	98.2
NODE_1_length_255969_cov_30.311255	PUL0199_9	24.716	352	198	10	38028	37129	18	354	1.17e-19	96.7
NODE_1_length_255969_cov_30.311255	PUL0266_8	31.982	222	143	4	86068	85418	8	226	3.15e-19	95.5
NODE_1_length_255969_cov_30.311255	PUL0266_8	27.193	228	143	5	21925	21260	22	232	7.92e-17	88.2
NODE_1_length_255969_cov_30.311255	PUL0266_8	29.646	226	144	6	148995	148354	4	226	2.35e-15	83.6
NODE_1_length_255969_cov_30.311255	PUL0266_8	25.359	209	153	3	133385	132765	19	226	1.34e-14	81.3
NODE_1_length_255969_cov_30.311255	PUL0602_7	27.737	274	167	6	29977	30726	8	274	3.22e-19	93.6
NODE_1_length_255969_cov_30.311255	PUL0266_14	34.507	142	69	4	193275	193646	3	138	3.60e-19	89.0
NODE_1_length_255969_cov_30.311255	PUL0266_14	33.803	142	70	4	150724	150353	3	138	4.01e-18	85.9
NODE_1_length_255969_cov_30.311255	PUL0414_6	31.381	239	143	9	38348	39049	16	238	3.73e-19	95.1
NODE_1_length_255969_cov_30.311255	PUL0172_7	29.362	235	151	3	133391	132699	47	270	6.96e-19	95.5
NODE_1_length_255969_cov_30.311255	PUL0172_7	29.167	216	142	1	21949	21302	44	248	4.23e-16	87.0
NODE_1_length_255969_cov_30.311255	PUL0172_7	28.218	202	127	4	86044	85451	46	233	7.10e-12	73.6
NODE_1_length_255969_cov_30.311255	PUL0172_7	25.234	214	147	4	148977	148345	44	247	9.51e-10	67.0
NODE_1_length_255969_cov_30.311255	PUL0014_3	30.588	255	166	3	33092	32340	2	249	7.14e-19	91.7
NODE_1_length_255969_cov_30.311255	PUL0035_2	31.100	209	132	5	86044	85445	13	218	1.11e-18	94.0
NODE_1_length_255969_cov_30.311255	PUL0035_2	30.841	214	132	8	148980	148378	9	219	7.74e-16	85.1
NODE_1_length_255969_cov_30.311255	PUL0035_2	27.354	223	152	7	21958	21314	7	227	2.56e-15	83.6
NODE_1_length_255969_cov_30.311255	PUL0035_2	25.333	225	144	8	133418	132789	4	219	9.01e-10	66.2
NODE_1_length_255969_cov_30.311255	PUL0209_8	24.186	215	161	2	133418	132777	4	217	1.19e-18	93.6
NODE_1_length_255969_cov_30.311255	PUL0209_8	27.488	211	146	4	86029	85409	17	224	2.26e-17	89.7
NODE_1_length_255969_cov_30.311255	PUL0209_8	27.982	218	145	5	148995	148366	4	217	2.34e-16	86.7
NODE_1_length_255969_cov_30.311255	PUL0209_8	23.214	224	168	3	21982	21314	1	221	1.32e-15	84.3
NODE_1_length_255969_cov_30.311255	PUL0366_1	28.000	250	178	2	33086	32340	16	264	1.48e-18	91.3
NODE_1_length_255969_cov_30.311255	PUL0047_9	35.075	134	82	3	150736	150344	1	132	1.52e-18	87.4
NODE_1_length_255969_cov_30.311255	PUL0047_9	34.328	134	83	3	193263	193655	1	132	1.58e-17	84.3
NODE_1_length_255969_cov_30.311255	PUL0113_16	28.814	236	153	6	86071	85409	7	242	2.33e-18	91.7
NODE_1_length_255969_cov_30.311255	PUL0113_16	29.091	220	140	7	133376	132756	26	242	2.27e-14	79.7
NODE_1_length_255969_cov_30.311255	PUL0113_16	25.221	226	150	5	148998	148378	6	231	5.55e-13	75.5
NODE_1_length_255969_cov_30.311255	PUL0113_16	24.481	241	159	8	21979	21314	3	239	2.36e-10	67.8
NODE_1_length_255969_cov_30.311255	PUL0460_27	30.268	261	162	5	29977	30738	7	254	2.34e-18	90.1
NODE_1_length_255969_cov_30.311255	PUL0112_20	28.814	236	153	6	86071	85409	7	242	2.44e-18	91.7
NODE_1_length_255969_cov_30.311255	PUL0112_20	29.091	220	140	7	133376	132756	26	242	2.36e-14	79.7
NODE_1_length_255969_cov_30.311255	PUL0112_20	25.221	226	150	5	148998	148378	6	231	5.60e-13	75.5
NODE_1_length_255969_cov_30.311255	PUL0112_20	24.481	241	159	8	21979	21314	3	239	2.33e-10	67.8
NODE_1_length_255969_cov_30.311255	PUL0107_20	28.814	236	153	6	86071	85409	7	242	2.44e-18	91.7
NODE_1_length_255969_cov_30.311255	PUL0107_20	29.091	220	140	7	133376	132756	26	242	2.36e-14	79.7
NODE_1_length_255969_cov_30.311255	PUL0107_20	25.221	226	150	5	148998	148378	6	231	5.60e-13	75.5
NODE_1_length_255969_cov_30.311255	PUL0107_20	24.481	241	159	8	21979	21314	3	239	2.33e-10	67.8
NODE_1_length_255969_cov_30.311255	PUL0112_21	29.508	244	152	7	86086	85415	1	244	3.94e-18	91.3
NODE_1_length_255969_cov_30.311255	PUL0112_21	26.295	251	145	7	133421	132759	5	245	1.74e-16	86.3
NODE_1_length_255969_cov_30.311255	PUL0112_21	29.231	260	160	8	149004	148297	3	262	6.88e-15	81.6
NODE_1_length_255969_cov_30.311255	PUL0112_21	24.793	242	154	8	21982	21329	1	238	8.22e-11	68.9
NODE_1_length_255969_cov_30.311255	PUL0107_21	29.508	244	152	7	86086	85415	1	244	3.94e-18	91.3
NODE_1_length_255969_cov_30.311255	PUL0107_21	26.295	251	145	7	133421	132759	5	245	1.74e-16	86.3
NODE_1_length_255969_cov_30.311255	PUL0107_21	29.231	260	160	8	149004	148297	3	262	6.88e-15	81.6
NODE_1_length_255969_cov_30.311255	PUL0107_21	24.793	242	154	8	21982	21329	1	238	8.22e-11	68.9
NODE_1_length_255969_cov_30.311255	PUL0113_17	29.508	244	152	7	86086	85415	1	244	4.05e-18	91.3
NODE_1_length_255969_cov_30.311255	PUL0113_17	26.295	251	145	7	133421	132759	5	245	1.72e-16	86.3
NODE_1_length_255969_cov_30.311255	PUL0113_17	29.231	260	160	8	149004	148297	3	262	8.66e-15	81.3
NODE_1_length_255969_cov_30.311255	PUL0113_17	24.793	242	154	8	21982	21329	1	238	8.15e-11	69.3
NODE_1_length_255969_cov_30.311255	PUL0458_29	28.958	259	163	6	29977	30726	12	258	4.49e-18	89.4
NODE_1_length_255969_cov_30.311255	PUL0187_1	25.000	332	237	6	1484	516	207	535	4.84e-18	93.6
NODE_1_length_255969_cov_30.311255	PUL0594_1	35.570	149	93	2	956	516	387	534	5.16e-18	93.6
NODE_1_length_255969_cov_30.311255	PUL0012_7	30.804	224	141	5	21937	21308	20	243	6.57e-18	90.5
NODE_1_length_255969_cov_30.311255	PUL0012_7	31.222	221	133	7	86026	85415	24	242	1.11e-17	89.7
NODE_1_length_255969_cov_30.311255	PUL0012_7	28.452	239	153	7	133421	132759	5	243	1.03e-16	87.0
NODE_1_length_255969_cov_30.311255	PUL0012_7	29.461	241	144	8	148998	148348	5	243	7.55e-16	84.3
NODE_1_length_255969_cov_30.311255	PUL0139_2	34.634	205	121	6	133373	132798	285	489	7.80e-18	92.8
NODE_1_length_255969_cov_30.311255	PUL0139_2	27.200	250	160	5	133421	132729	7	253	2.14e-17	91.7
NODE_1_length_255969_cov_30.311255	PUL0139_2	29.412	221	144	6	21979	21347	4	222	4.77e-13	77.8
NODE_1_length_255969_cov_30.311255	PUL0139_2	27.723	202	137	5	86029	85451	21	222	8.87e-12	73.6
NODE_1_length_255969_cov_30.311255	PUL0139_2	26.201	229	150	7	148998	148351	7	229	1.58e-11	72.8
NODE_1_length_255969_cov_30.311255	PUL0139_2	25.234	214	125	5	148950	148387	285	489	3.52e-09	65.1
NODE_1_length_255969_cov_30.311255	PUL0139_2	25.439	228	140	10	86023	85412	285	506	6.27e-08	61.2
NODE_1_length_255969_cov_30.311255	PUL0139_2	31.915	94	64	0	21583	21302	411	504	1.32e-07	60.1
NODE_1_length_255969_cov_30.311255	PUL0542_2	36.842	114	71	1	854	513	142	254	8.46e-18	88.6
NODE_1_length_255969_cov_30.311255	PUL0013_27	36.842	114	71	1	854	513	142	254	8.46e-18	88.6
NODE_1_length_255969_cov_30.311255	PUL0105_23	33.493	209	121	7	121592	122203	94	289	1.04e-17	78.2
NODE_1_length_255969_cov_30.311255	PUL0105_23	25.000	84	63	0	121345	121596	12	95	1.04e-17	32.0
NODE_1_length_255969_cov_30.311255	PUL0105_23	35.714	42	22	2	122268	122378	307	348	1.04e-17	23.9
NODE_1_length_255969_cov_30.311255	PUL0104_25	33.493	209	121	7	121592	122203	94	289	1.04e-17	78.2
NODE_1_length_255969_cov_30.311255	PUL0104_25	25.000	84	63	0	121345	121596	12	95	1.04e-17	32.0
NODE_1_length_255969_cov_30.311255	PUL0104_25	35.714	42	22	2	122268	122378	307	348	1.04e-17	23.9
NODE_1_length_255969_cov_30.311255	PUL0101_7	33.493	209	121	7	121592	122203	94	289	1.04e-17	78.2
NODE_1_length_255969_cov_30.311255	PUL0101_7	25.000	84	63	0	121345	121596	12	95	1.04e-17	32.0
NODE_1_length_255969_cov_30.311255	PUL0101_7	35.714	42	22	2	122268	122378	307	348	1.04e-17	23.9
NODE_1_length_255969_cov_30.311255	PUL0190_6	41.818	110	51	2	46745	46422	26	124	1.05e-17	88.2
NODE_1_length_255969_cov_30.311255	PUL0103_8	33.333	210	122	7	121589	122203	90	286	1.23e-17	77.8
NODE_1_length_255969_cov_30.311255	PUL0103_8	25.000	84	63	0	121345	121596	9	92	1.23e-17	32.0
NODE_1_length_255969_cov_30.311255	PUL0103_8	35.714	42	22	2	122268	122378	304	345	1.23e-17	23.9
NODE_1_length_255969_cov_30.311255	PUL0197_7	25.882	255	177	6	86071	85334	4	255	1.52e-17	90.5
NODE_1_length_255969_cov_30.311255	PUL0197_7	25.751	233	149	7	133418	132765	4	227	2.82e-14	80.5
NODE_1_length_255969_cov_30.311255	PUL0197_7	25.108	231	159	5	21967	21314	4	233	5.02e-14	79.7
NODE_1_length_255969_cov_30.311255	PUL0197_7	29.185	233	146	9	148995	148336	4	230	7.74e-14	79.0
NODE_1_length_255969_cov_30.311255	PUL0577_7	30.894	246	145	10	86086	85415	1	243	1.71e-17	89.4
NODE_1_length_255969_cov_30.311255	PUL0577_7	29.796	245	153	7	21982	21305	1	245	1.64e-16	86.3
NODE_1_length_255969_cov_30.311255	PUL0577_7	28.936	235	146	7	133406	132756	14	245	1.71e-15	83.2
NODE_1_length_255969_cov_30.311255	PUL0577_7	26.339	224	146	7	148959	148345	22	245	2.76e-12	73.6
NODE_1_length_255969_cov_30.311255	PUL0599_7	28.448	232	150	3	148998	148345	5	234	1.94e-17	91.7
NODE_1_length_255969_cov_30.311255	PUL0599_7	26.446	242	165	5	133430	132744	2	243	8.69e-17	89.4
NODE_1_length_255969_cov_30.311255	PUL0599_7	26.407	231	146	6	21982	21338	1	223	5.99e-13	77.4
NODE_1_length_255969_cov_30.311255	PUL0599_7	29.630	243	149	7	86086	85409	1	238	5.20e-12	74.3
NODE_1_length_255969_cov_30.311255	PUL0599_7	27.404	208	132	5	133373	132789	273	474	1.92e-11	72.4
NODE_1_length_255969_cov_30.311255	PUL0599_7	26.471	238	156	6	21973	21296	259	489	1.64e-09	66.2
NODE_1_length_255969_cov_30.311255	PUL0459_41	26.941	219	149	4	133421	132789	7	222	2.05e-17	91.7
NODE_1_length_255969_cov_30.311255	PUL0459_41	25.424	236	159	4	21979	21305	4	233	5.23e-14	80.9
NODE_1_length_255969_cov_30.311255	PUL0459_41	24.481	241	157	4	149016	148345	1	233	1.14e-13	79.7
NODE_1_length_255969_cov_30.311255	PUL0459_41	28.713	202	134	6	86026	85445	22	221	5.34e-11	71.2
NODE_1_length_255969_cov_30.311255	PUL0459_41	29.333	225	138	6	21922	21308	276	499	2.33e-08	62.4
NODE_1_length_255969_cov_30.311255	PUL0459_41	36.709	79	50	0	133034	132798	402	480	2.43e-07	59.3
NODE_1_length_255969_cov_30.311255	PUL0459_21	30.000	260	164	6	29977	30738	7	254	2.66e-17	87.0
NODE_1_length_255969_cov_30.311255	PUL0302_7	41.818	110	51	2	46745	46422	4	102	2.68e-17	86.3
NODE_1_length_255969_cov_30.311255	PUL0368_8	30.502	259	164	6	29974	30726	4	254	2.82e-17	87.4
NODE_1_length_255969_cov_30.311255	PUL0144_3	29.817	218	142	5	133376	132756	27	244	3.44e-17	88.2
NODE_1_length_255969_cov_30.311255	PUL0144_3	28.571	231	147	5	86029	85391	26	256	1.98e-15	83.2
NODE_1_length_255969_cov_30.311255	PUL0144_3	28.372	215	141	6	21934	21326	24	237	8.55e-15	81.3
NODE_1_length_255969_cov_30.311255	PUL0144_3	28.390	236	143	7	149004	148369	3	236	3.43e-13	76.3
NODE_1_length_255969_cov_30.311255	PUL0047_19	29.187	209	137	1	21922	21296	41	238	3.69e-17	89.7
NODE_1_length_255969_cov_30.311255	PUL0047_19	30.288	208	118	4	148941	148348	44	234	7.49e-15	82.4
NODE_1_length_255969_cov_30.311255	PUL0047_19	25.871	201	138	2	133364	132762	44	233	2.08e-13	78.2
NODE_1_length_255969_cov_30.311255	PUL0047_19	27.016	248	160	6	86023	85304	41	275	6.04e-12	73.6
NODE_1_length_255969_cov_30.311255	PUL0218_7	40.909	110	52	2	46745	46422	3	101	4.39e-17	85.5
NODE_1_length_255969_cov_30.311255	PUL0299_7	30.888	259	163	6	29974	30726	4	254	5.01e-17	86.7
NODE_1_length_255969_cov_30.311255	PUL0144_4	34.167	240	134	9	86071	85415	5	241	5.08e-17	87.8
NODE_1_length_255969_cov_30.311255	PUL0144_4	29.741	232	145	7	21970	21329	4	235	7.48e-16	84.3
NODE_1_length_255969_cov_30.311255	PUL0144_4	30.252	238	148	7	133421	132762	4	241	9.96e-14	77.8
NODE_1_length_255969_cov_30.311255	PUL0144_4	28.958	259	154	8	149007	148306	1	254	1.04e-13	77.8
NODE_1_length_255969_cov_30.311255	PUL0128_2	28.571	273	141	9	86071	85388	342	605	5.14e-17	90.9
NODE_1_length_255969_cov_30.311255	PUL0128_2	26.800	250	131	9	133373	132762	359	602	1.88e-11	72.8
NODE_1_length_255969_cov_30.311255	PUL0128_2	34.043	94	58	3	148623	148345	514	604	1.64e-08	63.2
NODE_1_length_255969_cov_30.311255	PUL0029_2	28.571	273	141	9	86071	85388	342	605	5.14e-17	90.9
NODE_1_length_255969_cov_30.311255	PUL0029_2	26.800	250	131	9	133373	132762	359	602	1.88e-11	72.8
NODE_1_length_255969_cov_30.311255	PUL0029_2	34.043	94	58	3	148623	148345	514	604	1.64e-08	63.2
NODE_1_length_255969_cov_30.311255	PUL0390_4	29.365	252	146	8	149007	148345	1	251	5.66e-17	87.8
NODE_1_length_255969_cov_30.311255	PUL0390_4	27.152	302	172	12	86071	85277	5	295	1.73e-15	83.6
NODE_1_length_255969_cov_30.311255	PUL0390_4	28.287	251	148	8	133421	132756	4	251	6.78e-13	75.5
NODE_1_length_255969_cov_30.311255	PUL0390_4	27.897	233	132	9	21937	21326	19	244	6.58e-11	69.3
NODE_1_length_255969_cov_30.311255	PUL0110_17	30.935	139	78	2	123452	123856	22	146	5.69e-17	84.0
NODE_1_length_255969_cov_30.311255	PUL0109_18	30.935	139	78	2	123452	123856	26	150	5.90e-17	84.0
NODE_1_length_255969_cov_30.311255	PUL0108_16	30.935	139	78	2	123452	123856	26	150	5.90e-17	84.0
NODE_1_length_255969_cov_30.311255	PUL0010_26	36.283	113	72	0	824	486	151	263	6.58e-17	86.3
NODE_1_length_255969_cov_30.311255	PUL0230_4	28.704	216	148	5	21958	21323	7	220	1.15e-16	87.4
NODE_1_length_255969_cov_30.311255	PUL0230_4	29.577	213	134	7	148953	148345	20	226	1.01e-14	81.6
NODE_1_length_255969_cov_30.311255	PUL0230_4	28.910	211	142	5	86026	85406	20	226	1.79e-14	80.9
NODE_1_length_255969_cov_30.311255	PUL0230_4	25.217	230	152	6	133412	132756	6	226	7.13e-13	75.9
NODE_1_length_255969_cov_30.311255	PUL0602_25	35.577	104	67	0	815	504	153	256	1.18e-16	85.5
NODE_1_length_255969_cov_30.311255	PUL0249_5	21.141	298	208	7	1361	510	472	756	2.20e-16	89.4
NODE_1_length_255969_cov_30.311255	PUL0010_41	29.778	225	141	6	133427	132789	3	222	3.59e-16	87.8
NODE_1_length_255969_cov_30.311255	PUL0010_41	28.829	222	145	6	21970	21335	5	223	3.75e-12	74.7
NODE_1_length_255969_cov_30.311255	PUL0010_41	25.571	219	150	5	148998	148378	5	222	4.94e-12	74.3
NODE_1_length_255969_cov_30.311255	PUL0010_41	25.561	223	149	8	86044	85421	274	494	8.82e-11	70.5
NODE_1_length_255969_cov_30.311255	PUL0010_41	24.314	255	140	7	133391	132732	274	510	4.27e-10	68.2
NODE_1_length_255969_cov_30.311255	PUL0010_41	29.596	223	134	10	86071	85448	6	220	5.62e-10	67.8
NODE_1_length_255969_cov_30.311255	PUL0010_41	25.806	217	136	6	148968	148381	274	486	1.06e-08	63.5
NODE_1_length_255969_cov_30.311255	PUL0010_41	25.322	233	146	7	21940	21305	274	499	2.35e-07	59.3
NODE_1_length_255969_cov_30.311255	PUL0463_11	38.462	104	63	1	101102	100794	1	104	4.20e-16	79.0
NODE_1_length_255969_cov_30.311255	PUL0091_1	61.194	67	26	0	56101	55901	315	381	5.64e-16	85.9
NODE_1_length_255969_cov_30.311255	PUL0300_14	32.057	209	129	8	133364	132762	373	576	9.86e-16	86.7
NODE_1_length_255969_cov_30.311255	PUL0300_14	27.039	233	155	6	86074	85406	352	579	8.55e-13	77.0
NODE_1_length_255969_cov_30.311255	PUL0300_14	25.000	212	144	7	148941	148339	373	580	4.22e-11	71.6
NODE_1_length_255969_cov_30.311255	PUL0300_14	27.103	214	137	4	21922	21314	370	575	7.25e-10	67.8
NODE_1_length_255969_cov_30.311255	PUL0123_1	32.308	130	83	3	193266	193646	3	130	1.00e-15	79.7
NODE_1_length_255969_cov_30.311255	PUL0123_1	31.538	130	84	3	150733	150353	3	130	7.69e-15	77.0
NODE_1_length_255969_cov_30.311255	PUL0542_20	26.538	260	160	5	30019	30726	22	274	1.16e-15	82.8
NODE_1_length_255969_cov_30.311255	PUL0013_45	26.538	260	160	5	30019	30726	22	274	1.16e-15	82.8
NODE_1_length_255969_cov_30.311255	PUL0096_13	59.701	67	27	0	56101	55901	269	335	1.19e-15	84.3
NODE_1_length_255969_cov_30.311255	PUL0130_3	29.493	217	126	5	21922	21296	41	238	1.20e-15	85.1
NODE_1_length_255969_cov_30.311255	PUL0130_3	29.648	199	131	4	148941	148348	44	234	1.17e-14	82.0
NODE_1_length_255969_cov_30.311255	PUL0130_3	25.871	201	138	2	133364	132762	44	233	4.16e-14	80.1
NODE_1_length_255969_cov_30.311255	PUL0130_3	28.641	206	131	4	86023	85415	41	233	1.23e-13	79.0
NODE_1_length_255969_cov_30.311255	PUL0033_1	25.940	266	182	6	11181	10399	6	261	1.28e-15	82.4
NODE_1_length_255969_cov_30.311255	PUL0088_7	26.540	211	147	5	86074	85457	3	210	1.40e-15	84.3
NODE_1_length_255969_cov_30.311255	PUL0088_7	26.027	219	142	6	133418	132795	4	213	7.75e-15	82.0
NODE_1_length_255969_cov_30.311255	PUL0088_7	28.505	214	142	6	148953	148336	20	230	2.67e-14	80.5
NODE_1_length_255969_cov_30.311255	PUL0088_7	24.675	231	160	4	21967	21314	4	233	1.44e-13	78.2
NODE_1_length_255969_cov_30.311255	PUL0093_17	59.701	67	27	0	56101	55901	309	375	1.50e-15	84.7
NODE_1_length_255969_cov_30.311255	PUL0097_13	59.701	67	27	0	56101	55901	292	358	1.54e-15	84.3
NODE_1_length_255969_cov_30.311255	PUL0006_7	35.849	106	68	0	830	513	403	508	1.57e-15	85.5
NODE_1_length_255969_cov_30.311255	PUL0017_6	23.797	374	262	10	1601	516	172	534	1.74e-15	85.5
NODE_1_length_255969_cov_30.311255	PUL0532_11	37.500	112	57	2	46751	46422	3	103	2.00e-15	80.9
NODE_1_length_255969_cov_30.311255	PUL0391_4	23.642	313	220	7	1427	522	480	784	2.58e-15	85.9
NODE_1_length_255969_cov_30.311255	PUL0320_4	23.642	313	220	7	1427	522	480	784	2.58e-15	85.9
NODE_1_length_255969_cov_30.311255	PUL0126_5	28.333	240	152	5	30043	30735	26	254	3.01e-15	81.3
NODE_1_length_255969_cov_30.311255	PUL0150_8	24.776	335	186	8	38022	37174	21	341	5.09e-15	82.4
NODE_1_length_255969_cov_30.311255	PUL0322_7	24.522	314	216	9	1427	522	476	780	6.00e-15	84.7
NODE_1_length_255969_cov_30.311255	PUL0517_12	31.250	208	114	8	121592	122194	90	275	6.49e-15	72.4
NODE_1_length_255969_cov_30.311255	PUL0517_12	26.966	89	62	3	121336	121596	4	91	6.49e-15	32.7
NODE_1_length_255969_cov_30.311255	PUL0333_12	27.660	235	153	8	86071	85415	7	240	7.07e-15	80.5
NODE_1_length_255969_cov_30.311255	PUL0333_12	25.701	214	133	4	133430	132849	3	210	5.70e-14	77.8
NODE_1_length_255969_cov_30.311255	PUL0333_12	25.000	212	132	6	21970	21395	6	210	5.13e-11	68.9
NODE_1_length_255969_cov_30.311255	PUL0333_12	23.697	211	138	7	148998	148426	6	213	9.48e-09	62.0
NODE_1_length_255969_cov_30.311255	PUL0105_17	38.318	107	66	0	833	513	186	292	1.40e-14	80.1
NODE_1_length_255969_cov_30.311255	PUL0104_19	38.318	107	66	0	833	513	186	292	1.40e-14	80.1
NODE_1_length_255969_cov_30.311255	PUL0103_14	38.318	107	66	0	833	513	186	292	1.40e-14	80.1
NODE_1_length_255969_cov_30.311255	PUL0102_23	38.318	107	66	0	833	513	186	292	1.40e-14	80.1
NODE_1_length_255969_cov_30.311255	PUL0101_2	38.318	107	66	0	833	513	186	292	1.40e-14	80.1
NODE_1_length_255969_cov_30.311255	PUL0390_20	27.948	229	141	5	86029	85409	28	254	1.44e-14	80.5
NODE_1_length_255969_cov_30.311255	PUL0390_20	26.724	232	139	9	133376	132756	29	254	8.16e-12	72.4
NODE_1_length_255969_cov_30.311255	PUL0390_20	24.400	250	156	7	148998	148345	6	254	6.89e-11	69.3
NODE_1_length_255969_cov_30.311255	PUL0377_12	31.795	195	120	6	55793	55233	2	191	1.92e-14	77.8
NODE_1_length_255969_cov_30.311255	PUL0145_12	31.795	195	120	6	55793	55233	2	191	1.92e-14	77.8
NODE_1_length_255969_cov_30.311255	PUL0459_27	28.061	196	132	6	33960	33382	5	194	2.00e-14	78.2
NODE_1_length_255969_cov_30.311255	PUL0395_3	34.314	102	66	1	809	507	296	397	3.43e-14	80.5
NODE_1_length_255969_cov_30.311255	PUL0013_3	34.314	102	66	1	809	507	296	397	3.43e-14	80.5
NODE_1_length_255969_cov_30.311255	PUL0010_8	27.027	259	160	7	30019	30726	22	274	3.54e-14	78.6
NODE_1_length_255969_cov_30.311255	PUL0547_1	39.000	100	61	0	809	510	181	280	4.34e-14	78.6
NODE_1_length_255969_cov_30.311255	PUL0017_1	32.576	132	84	3	150733	150347	3	132	4.41e-14	74.7
NODE_1_length_255969_cov_30.311255	PUL0017_1	32.576	132	84	3	193266	193652	3	132	8.75e-14	73.9
NODE_1_length_255969_cov_30.311255	PUL0128_10	29.907	214	132	7	86044	85436	13	219	6.53e-14	76.6
NODE_1_length_255969_cov_30.311255	PUL0128_10	27.807	187	112	4	133376	132852	22	197	9.90e-14	76.3
NODE_1_length_255969_cov_30.311255	PUL0128_10	29.670	182	117	4	21925	21398	22	198	6.54e-13	73.6
NODE_1_length_255969_cov_30.311255	PUL0128_10	25.243	206	142	4	148965	148372	18	219	9.84e-11	67.4
NODE_1_length_255969_cov_30.311255	PUL0029_10	29.907	214	132	7	86044	85436	13	219	6.53e-14	76.6
NODE_1_length_255969_cov_30.311255	PUL0029_10	27.807	187	112	4	133376	132852	22	197	9.90e-14	76.3
NODE_1_length_255969_cov_30.311255	PUL0029_10	29.670	182	117	4	21925	21398	22	198	6.54e-13	73.6
NODE_1_length_255969_cov_30.311255	PUL0029_10	25.243	206	142	4	148965	148372	18	219	9.84e-11	67.4
NODE_1_length_255969_cov_30.311255	PUL0395_7	27.149	221	148	5	149004	148378	3	222	9.93e-14	79.7
NODE_1_length_255969_cov_30.311255	PUL0395_7	29.204	226	143	6	133430	132789	2	222	1.34e-13	79.3
NODE_1_length_255969_cov_30.311255	PUL0395_7	27.572	243	147	8	133391	132732	274	510	6.58e-13	77.4
NODE_1_length_255969_cov_30.311255	PUL0395_7	27.679	224	153	5	21982	21335	1	223	8.24e-13	77.0
NODE_1_length_255969_cov_30.311255	PUL0395_7	27.193	228	146	6	149004	148381	259	486	4.16e-10	68.2
NODE_1_length_255969_cov_30.311255	PUL0395_7	26.180	233	144	7	21940	21305	274	499	4.57e-10	68.2
NODE_1_length_255969_cov_30.311255	PUL0395_7	28.947	228	139	10	86086	85448	1	220	5.12e-09	64.7
NODE_1_length_255969_cov_30.311255	PUL0395_7	21.930	228	162	7	86059	85421	268	494	1.52e-08	63.2
NODE_1_length_255969_cov_30.311255	PUL0013_7	27.149	221	148	5	149004	148378	3	222	9.93e-14	79.7
NODE_1_length_255969_cov_30.311255	PUL0013_7	29.204	226	143	6	133430	132789	2	222	1.34e-13	79.3
NODE_1_length_255969_cov_30.311255	PUL0013_7	27.572	243	147	8	133391	132732	274	510	6.58e-13	77.4
NODE_1_length_255969_cov_30.311255	PUL0013_7	27.679	224	153	5	21982	21335	1	223	8.24e-13	77.0
NODE_1_length_255969_cov_30.311255	PUL0013_7	27.193	228	146	6	149004	148381	259	486	4.16e-10	68.2
NODE_1_length_255969_cov_30.311255	PUL0013_7	26.180	233	144	7	21940	21305	274	499	4.57e-10	68.2
NODE_1_length_255969_cov_30.311255	PUL0013_7	28.947	228	139	10	86086	85448	1	220	5.12e-09	64.7
NODE_1_length_255969_cov_30.311255	PUL0013_7	21.930	228	162	7	86059	85421	268	494	1.52e-08	63.2
NODE_1_length_255969_cov_30.311255	PUL0224_2	37.736	106	65	1	830	516	424	529	2.09e-13	79.0
NODE_1_length_255969_cov_30.311255	PUL0164_10	32.039	103	70	0	824	516	178	280	2.09e-13	76.3
NODE_1_length_255969_cov_30.311255	PUL0494_14	25.498	251	166	6	29986	30738	2	231	4.32e-13	74.3
NODE_1_length_255969_cov_30.311255	PUL0165_10	32.039	103	70	0	824	516	178	280	8.65e-13	74.7
NODE_1_length_255969_cov_30.311255	PUL0456_2	33.333	102	68	0	821	516	195	296	1.13e-12	74.3
NODE_1_length_255969_cov_30.311255	PUL0012_6	25.503	298	164	11	86026	85262	33	315	1.16e-12	74.7
NODE_1_length_255969_cov_30.311255	PUL0094_6	29.032	217	127	6	86056	85457	336	542	1.19e-12	76.6
NODE_1_length_255969_cov_30.311255	PUL0225_11	28.889	225	141	7	118925	119566	1	217	1.34e-12	74.3
NODE_1_length_255969_cov_30.311255	PUL0225_11	30.952	126	77	2	120041	120397	1	123	6.87e-10	66.2
NODE_1_length_255969_cov_30.311255	PUL0236_3	27.778	288	175	13	38348	39181	13	277	1.77e-12	74.3
NODE_1_length_255969_cov_30.311255	PUL0577_6	27.193	228	142	9	86026	85403	33	256	3.16e-12	73.6
NODE_1_length_255969_cov_30.311255	PUL0577_6	24.896	241	154	7	21988	21326	14	247	1.46e-10	68.6
NODE_1_length_255969_cov_30.311255	PUL0577_6	25.000	224	149	6	148965	148351	29	252	6.25e-09	63.5
NODE_1_length_255969_cov_30.311255	PUL0577_6	24.887	221	151	5	133376	132759	33	253	1.53e-08	62.0
NODE_1_length_255969_cov_30.311255	PUL0131_4	25.000	204	142	2	133367	132756	42	234	3.19e-12	74.7
NODE_1_length_255969_cov_30.311255	PUL0131_4	27.488	211	140	4	148968	148345	34	234	1.91e-11	72.0
NODE_1_length_255969_cov_30.311255	PUL0131_4	28.780	205	130	4	86023	85418	40	231	1.71e-09	65.9
NODE_1_length_255969_cov_30.311255	PUL0131_4	24.891	229	143	5	21940	21275	34	240	6.62e-08	60.8
NODE_1_length_255969_cov_30.311255	PUL0600_9	25.725	276	187	7	1310	510	261	527	3.83e-12	74.7
NODE_1_length_255969_cov_30.311255	PUL0024_6	28.829	222	140	8	86050	85415	339	552	1.11e-11	73.6
NODE_1_length_255969_cov_30.311255	PUL0024_6	25.114	219	139	7	133373	132756	348	554	1.31e-09	66.6
NODE_1_length_255969_cov_30.311255	PUL0024_6	25.000	216	143	7	148950	148339	348	556	2.70e-09	65.9
NODE_1_length_255969_cov_30.311255	PUL0292_6	23.721	215	152	5	102869	102237	58	264	1.94e-11	72.4
NODE_1_length_255969_cov_30.311255	PUL0539_7	40.860	93	55	0	788	510	204	296	2.07e-11	70.5
NODE_1_length_255969_cov_30.311255	PUL0338_3	32.738	168	106	4	222796	222305	224	388	2.18e-11	72.0
NODE_1_length_255969_cov_30.311255	PUL0337_9	32.738	168	106	4	222796	222305	224	388	2.18e-11	72.0
NODE_1_length_255969_cov_30.311255	PUL0336_23	32.738	168	106	4	222796	222305	224	388	2.18e-11	72.0
NODE_1_length_255969_cov_30.311255	PUL0406_16	34.483	203	82	9	140218	139652	600	765	2.81e-11	72.8
NODE_1_length_255969_cov_30.311255	PUL0217_1	30.128	156	81	5	56946	56548	1	151	4.29e-11	67.0
NODE_1_length_255969_cov_30.311255	PUL0121_5	26.531	245	164	6	171105	170389	2	236	5.12e-11	68.2
NODE_1_length_255969_cov_30.311255	PUL0122_2	27.668	253	149	9	149007	148345	1	251	5.32e-11	69.7
NODE_1_length_255969_cov_30.311255	PUL0122_2	29.437	231	134	9	86029	85409	26	251	1.05e-09	65.9
NODE_1_length_255969_cov_30.311255	PUL0592_1	22.615	283	215	3	1358	516	235	515	5.39e-11	71.2
NODE_1_length_255969_cov_30.311255	PUL0229_1	22.615	283	215	3	1358	516	235	515	5.39e-11	71.2
NODE_1_length_255969_cov_30.311255	PUL0151_1	31.349	252	132	15	38351	39052	13	241	5.39e-11	70.5
NODE_1_length_255969_cov_30.311255	PUL0330_6	26.217	267	171	5	29977	30726	1	258	6.22e-11	68.6
NODE_1_length_255969_cov_30.311255	PUL0134_7	26.217	267	171	5	29977	30726	1	258	6.22e-11	68.6
NODE_1_length_255969_cov_30.311255	PUL0332_4	28.155	103	74	0	821	513	186	288	7.81e-11	68.9
NODE_1_length_255969_cov_30.311255	PUL0227_8	26.190	252	173	5	1361	630	244	490	8.88e-11	70.5
NODE_1_length_255969_cov_30.311255	PUL0128_1	24.242	231	154	6	86071	85415	370	591	1.23e-10	70.1
NODE_1_length_255969_cov_30.311255	PUL0128_1	24.878	205	134	5	21910	21329	390	585	2.50e-07	59.3
NODE_1_length_255969_cov_30.311255	PUL0029_1	24.242	231	154	6	86071	85415	370	591	1.23e-10	70.1
NODE_1_length_255969_cov_30.311255	PUL0029_1	24.878	205	134	5	21910	21329	390	585	2.50e-07	59.3
NODE_1_length_255969_cov_30.311255	PUL0266_15	23.810	273	179	10	149901	149119	149	404	1.37e-10	69.3
NODE_1_length_255969_cov_30.311255	PUL0266_15	23.077	273	181	10	194098	194880	149	404	1.30e-09	66.2
NODE_1_length_255969_cov_30.311255	PUL0148_15	28.302	106	76	0	836	519	178	283	3.84e-10	66.6
NODE_1_length_255969_cov_30.311255	PUL0538_14	29.126	103	73	0	821	513	184	286	3.92e-10	66.6
NODE_1_length_255969_cov_30.311255	PUL0088_1	29.365	126	84	2	875	513	148	273	6.43e-10	65.9
NODE_1_length_255969_cov_30.311255	PUL0270_10	31.068	103	69	1	190392	190090	35	137	6.90e-10	65.5
NODE_1_length_255969_cov_30.311255	PUL0562_6	29.592	98	69	0	809	516	184	281	7.55e-10	65.5
NODE_1_length_255969_cov_30.311255	PUL0559_6	29.592	98	69	0	809	516	184	281	7.55e-10	65.5
NODE_1_length_255969_cov_30.311255	PUL0359_5	29.592	98	69	0	809	516	184	281	7.55e-10	65.5
NODE_1_length_255969_cov_30.311255	PUL0402_6	34.653	101	66	0	815	513	171	271	1.06e-09	65.5
NODE_1_length_255969_cov_30.311255	PUL0584_5	28.358	134	91	2	902	516	134	267	1.17e-09	65.1
NODE_1_length_255969_cov_30.311255	PUL0264_4	40.566	106	61	1	818	501	299	402	1.19e-09	66.2
NODE_1_length_255969_cov_30.311255	PUL0147_26	40.566	106	61	1	818	501	299	402	1.20e-09	66.2
NODE_1_length_255969_cov_30.311255	PUL0489_18	25.188	266	163	8	29977	30735	9	251	1.33e-09	64.3
NODE_1_length_255969_cov_30.311255	PUL0588_4	25.993	277	175	11	102941	102147	28	286	1.49e-09	66.2
NODE_1_length_255969_cov_30.311255	PUL0342_5	31.000	100	68	1	809	513	1230	1329	2.07e-09	66.6
NODE_1_length_255969_cov_30.311255	PUL0347_5	32.000	100	68	0	812	513	201	300	2.18e-09	64.7
NODE_1_length_255969_cov_30.311255	PUL0488_7	29.293	99	70	0	809	513	185	283	2.33e-09	64.3
NODE_1_length_255969_cov_30.311255	PUL0522_15	26.144	153	108	3	172549	172100	67	217	3.31e-09	64.7
NODE_1_length_255969_cov_30.311255	PUL0558_15	29.927	137	92	1	914	516	143	279	3.38e-09	63.5
NODE_1_length_255969_cov_30.311255	PUL0530_19	29.927	137	92	1	914	516	143	279	3.38e-09	63.5
NODE_1_length_255969_cov_30.311255	PUL0413_25	28.313	166	102	3	222796	222302	246	395	3.56e-09	65.1
NODE_1_length_255969_cov_30.311255	PUL0347_4	31.019	216	123	9	121592	122194	561	765	5.19e-09	65.1
NODE_1_length_255969_cov_30.311255	PUL0334_6	32.353	102	68	1	821	519	1199	1300	1.20e-08	64.3
NODE_1_length_255969_cov_30.311255	PUL0333_19	32.353	102	68	1	821	519	1199	1300	1.20e-08	64.3
NODE_1_length_255969_cov_30.311255	PUL0239_8	29.897	97	68	0	803	513	190	286	1.54e-08	61.6
NODE_1_length_255969_cov_30.311255	PUL0546_2	30.841	107	73	1	836	519	1201	1307	1.75e-08	63.5
NODE_1_length_255969_cov_30.311255	PUL0014_4	33.663	101	66	1	812	513	301	401	2.18e-08	62.4
NODE_1_length_255969_cov_30.311255	PUL0460_75	23.625	491	301	17	195053	196444	1	444	2.41e-08	62.4
NODE_1_length_255969_cov_30.311255	PUL0096_17	30.088	113	72	1	866	528	164	269	2.78e-08	60.8
NODE_1_length_255969_cov_30.311255	PUL0343_30	29.688	128	86	3	52984	52604	76	200	2.88e-08	62.4
NODE_1_length_255969_cov_30.311255	PUL0341_12	29.688	128	86	3	52984	52604	76	200	2.88e-08	62.4
NODE_1_length_255969_cov_30.311255	PUL0044_25	29.054	148	99	2	944	519	1165	1312	4.03e-08	62.4
NODE_1_length_255969_cov_30.311255	PUL0527_8	32.000	100	67	1	809	513	1243	1342	4.05e-08	62.4
NODE_1_length_255969_cov_30.311255	PUL0063_4	32.000	100	67	1	809	513	1243	1342	4.05e-08	62.4
NODE_1_length_255969_cov_30.311255	PUL0291_10	26.316	209	150	2	33005	32382	35	240	4.14e-08	60.1
NODE_1_length_255969_cov_30.311255	PUL0190_5	27.222	180	117	8	39788	40288	15	193	4.53e-08	59.3
NODE_1_length_255969_cov_30.311255	PUL0459_2	24.048	499	309	16	195053	196471	1	455	6.46e-08	61.2
NODE_1_length_255969_cov_30.311255	PUL0355_7	33.636	110	72	1	839	513	1256	1365	7.14e-08	61.6
NODE_1_length_255969_cov_30.311255	PUL0305_17	27.891	147	95	4	926	513	1303	1447	7.29e-08	61.6
NODE_1_length_255969_cov_30.311255	PUL0560_6	32.456	114	75	2	851	513	1256	1368	8.30e-08	61.6
NODE_1_length_255969_cov_30.311255	PUL0108_17	26.263	198	102	5	146515	145934	33	190	8.47e-08	60.1
NODE_1_length_255969_cov_30.311255	PUL0409_13	23.113	212	130	5	133421	132822	1	191	8.47e-08	58.2
NODE_1_length_255969_cov_30.311255	PUL0409_13	27.442	215	134	7	86074	85448	3	201	3.88e-07	56.2
NODE_1_length_255969_cov_30.311255	PUL0110_18	26.263	198	102	5	146515	145934	44	201	8.66e-08	60.1
NODE_1_length_255969_cov_30.311255	PUL0109_19	26.263	198	102	5	146515	145934	44	201	8.66e-08	60.1
NODE_1_length_255969_cov_30.311255	PUL0532_12	26.702	191	125	9	39788	40321	15	203	1.15e-07	58.2
NODE_1_length_255969_cov_30.311255	PUL0384_12	35.000	100	64	1	809	513	1250	1349	1.38e-07	60.8
NODE_1_length_255969_cov_30.311255	PUL0302_6	27.222	180	117	8	39788	40288	15	193	1.58e-07	57.8
NODE_1_length_255969_cov_30.311255	PUL0112_26	30.000	120	79	2	860	516	400	519	3.33e-07	58.9
NODE_1_length_255969_cov_30.311255	PUL0107_26	30.000	120	79	2	860	516	400	519	3.33e-07	58.9
NODE_1_length_255969_cov_30.311255	PUL0010_38	28.230	209	111	8	39797	40339	18	215	3.62e-07	56.6
NODE_1_length_255969_cov_30.311255	PUL0536_1	36.559	93	59	0	791	513	289	381	3.64e-07	58.2
NODE_1_length_255969_cov_30.311255	PUL0113_22	30.476	105	73	0	830	516	415	519	3.66e-07	58.9
NODE_1_length_255969_cov_30.311255	PUL0286_1	29.688	128	88	1	172477	172100	90	217	3.96e-07	58.2
NODE_1_length_255969_cov_30.311255	PUL0196_5	36.441	118	67	4	56164	55817	275	386	4.18e-07	58.2
NODE_1_length_255969_cov_30.311255	PUL0521_17	24.427	262	150	9	29995	30726	15	246	4.30e-07	56.6
NODE_1_length_255969_cov_30.311255	PUL0066_8	30.000	100	69	1	809	513	1249	1348	4.91e-07	58.9
NODE_1_length_255969_cov_30.311255	PUL0179_14	32.692	104	68	2	821	513	1223	1325	5.37e-07	58.9
NODE_1_length_255969_cov_30.311255	PUL0065_8	30.000	100	69	1	809	513	1257	1356	7.05e-07	58.5
NODE_1_length_255969_cov_30.311255	PUL0263_5	32.653	98	65	1	809	519	1264	1361	7.12e-07	58.5
NODE_1_length_255969_cov_30.311255	PUL0345_1	32.653	98	65	1	809	519	1261	1358	7.55e-07	58.2
NODE_1_length_255969_cov_30.311255	PUL0218_6	26.776	183	112	7	39791	40288	16	193	8.75e-07	55.5
NODE_2_length_249151_cov_32.802469	PUL0542_13	64.993	677	231	3	116849	114822	8	679	0.0	904
NODE_2_length_249151_cov_32.802469	PUL0013_38	64.993	677	231	3	116849	114822	8	679	0.0	904
NODE_2_length_249151_cov_32.802469	PUL0010_15	63.982	683	233	4	116849	114822	8	684	0.0	900
NODE_2_length_249151_cov_32.802469	PUL0347_4	51.688	859	401	7	64029	66569	24	880	0.0	896
NODE_2_length_249151_cov_32.802469	PUL0347_4	23.632	402	242	18	168997	167921	462	841	4.33e-10	68.9
NODE_2_length_249151_cov_32.802469	PUL0602_14	63.436	681	239	6	116849	114822	8	683	0.0	871
NODE_2_length_249151_cov_32.802469	PUL0592_6	57.726	686	277	4	116855	114825	6	687	0.0	806
NODE_2_length_249151_cov_32.802469	PUL0229_6	57.726	686	277	4	116855	114825	6	687	0.0	806
NODE_2_length_249151_cov_32.802469	PUL0227_2	57.749	684	277	6	116849	114825	10	690	0.0	783
NODE_2_length_249151_cov_32.802469	PUL0309_5	58.025	648	259	8	144301	142373	12	651	0.0	770
NODE_2_length_249151_cov_32.802469	PUL0390_1	57.143	679	276	6	116849	114825	6	673	0.0	763
NODE_2_length_249151_cov_32.802469	PUL0395_25	54.758	641	281	5	144289	142373	9	642	0.0	732
NODE_2_length_249151_cov_32.802469	PUL0013_25	54.758	641	281	5	144289	142373	9	642	0.0	732
NODE_2_length_249151_cov_32.802469	PUL0395_7	70.495	505	149	0	241687	240173	3	507	0.0	696
NODE_2_length_249151_cov_32.802469	PUL0395_7	28.340	247	147	10	25458	24787	264	503	7.88e-13	77.0
NODE_2_length_249151_cov_32.802469	PUL0395_7	30.476	210	133	6	150816	150211	18	222	1.09e-12	76.6
NODE_2_length_249151_cov_32.802469	PUL0395_7	26.840	231	137	9	25458	24817	8	223	8.44e-11	70.5
NODE_2_length_249151_cov_32.802469	PUL0395_7	30.172	232	147	8	76517	75852	6	232	5.15e-10	67.8
NODE_2_length_249151_cov_32.802469	PUL0395_7	28.980	245	128	10	231419	232096	20	237	7.14e-10	67.4
NODE_2_length_249151_cov_32.802469	PUL0395_7	25.877	228	147	9	150807	150175	280	502	3.47e-07	58.9
NODE_2_length_249151_cov_32.802469	PUL0395_7	28.054	221	137	10	23604	22984	20	232	3.98e-07	58.5
NODE_2_length_249151_cov_32.802469	PUL0013_7	70.495	505	149	0	241687	240173	3	507	0.0	696
NODE_2_length_249151_cov_32.802469	PUL0013_7	28.340	247	147	10	25458	24787	264	503	7.88e-13	77.0
NODE_2_length_249151_cov_32.802469	PUL0013_7	30.476	210	133	6	150816	150211	18	222	1.09e-12	76.6
NODE_2_length_249151_cov_32.802469	PUL0013_7	26.840	231	137	9	25458	24817	8	223	8.44e-11	70.5
NODE_2_length_249151_cov_32.802469	PUL0013_7	30.172	232	147	8	76517	75852	6	232	5.15e-10	67.8
NODE_2_length_249151_cov_32.802469	PUL0013_7	28.980	245	128	10	231419	232096	20	237	7.14e-10	67.4
NODE_2_length_249151_cov_32.802469	PUL0013_7	25.877	228	147	9	150807	150175	280	502	3.47e-07	58.9
NODE_2_length_249151_cov_32.802469	PUL0013_7	28.054	221	137	10	23604	22984	20	232	3.98e-07	58.5
NODE_2_length_249151_cov_32.802469	PUL0010_41	70.238	504	150	0	241684	240173	4	507	0.0	696
NODE_2_length_249151_cov_32.802469	PUL0010_41	30.622	209	134	6	150816	150211	18	222	3.35e-14	81.3
NODE_2_length_249151_cov_32.802469	PUL0010_41	27.126	247	150	10	25458	24787	264	503	2.04e-12	75.5
NODE_2_length_249151_cov_32.802469	PUL0010_41	30.041	243	128	9	231419	232096	20	237	2.37e-12	75.5
NODE_2_length_249151_cov_32.802469	PUL0010_41	26.840	231	137	10	25458	24817	8	223	2.29e-10	68.9
NODE_2_length_249151_cov_32.802469	PUL0010_41	28.700	223	146	7	76517	75873	6	223	4.09e-09	65.1
NODE_2_length_249151_cov_32.802469	PUL0010_41	25.116	215	142	8	150807	150205	280	489	4.65e-07	58.5
NODE_2_length_249151_cov_32.802469	PUL0005_2	50.071	709	342	7	53156	51054	5	709	0.0	672
NODE_2_length_249151_cov_32.802469	PUL0340_3	41.727	973	437	11	114410	111606	2	882	0.0	668
NODE_2_length_249151_cov_32.802469	PUL0343_26	41.624	973	438	11	114410	111606	2	882	0.0	665
NODE_2_length_249151_cov_32.802469	PUL0341_16	41.624	973	438	11	114410	111606	2	882	0.0	665
NODE_2_length_249151_cov_32.802469	PUL0474_9	46.970	726	361	11	53156	51021	26	741	0.0	621
NODE_2_length_249151_cov_32.802469	PUL0420_2	44.549	743	366	13	53144	51024	46	778	0.0	597
NODE_2_length_249151_cov_32.802469	PUL0584_6	56.977	516	219	3	182374	180830	1	514	0.0	595
NODE_2_length_249151_cov_32.802469	PUL0234_6	45.007	731	373	10	53156	51024	34	755	0.0	591
NODE_2_length_249151_cov_32.802469	PUL0537_1	44.400	750	370	14	53153	51021	32	773	0.0	590
NODE_2_length_249151_cov_32.802469	PUL0139_2	57.700	513	213	4	241687	240158	5	516	7.09e-179	563
NODE_2_length_249151_cov_32.802469	PUL0139_2	28.972	214	136	6	150816	150205	20	227	2.76e-13	78.6
NODE_2_length_249151_cov_32.802469	PUL0139_2	26.316	247	158	9	231377	232090	8	239	1.03e-11	73.6
NODE_2_length_249151_cov_32.802469	PUL0139_2	28.505	214	132	8	76478	75876	20	225	5.35e-09	64.7
NODE_2_length_249151_cov_32.802469	PUL0139_2	25.217	230	153	9	25458	24814	269	494	6.80e-09	64.3
NODE_2_length_249151_cov_32.802469	PUL0139_2	24.473	237	152	10	150864	150205	267	493	5.46e-08	61.2
NODE_2_length_249151_cov_32.802469	PUL0139_2	25.980	204	138	6	23601	23017	23	222	3.47e-07	58.9
NODE_2_length_249151_cov_32.802469	PUL0390_15	70.950	358	104	0	117980	116907	1	358	2.36e-176	548
NODE_2_length_249151_cov_32.802469	PUL0164_3	43.597	734	386	9	53159	51024	11	738	1.40e-174	560
NODE_2_length_249151_cov_32.802469	PUL0480_1	45.219	732	371	9	53156	51024	36	758	3.57e-173	556
NODE_2_length_249151_cov_32.802469	PUL0547_11	43.869	734	371	12	53156	51021	35	749	3.24e-170	548
NODE_2_length_249151_cov_32.802469	PUL0329_17	42.751	676	357	10	116855	114870	46	705	7.38e-170	546
NODE_2_length_249151_cov_32.802469	PUL0335_26	42.250	729	391	7	53156	51021	34	749	1.05e-166	538
NODE_2_length_249151_cov_32.802469	PUL0118_1	42.250	729	391	7	53156	51021	34	749	1.05e-166	538
NODE_2_length_249151_cov_32.802469	PUL0338_22	42.250	729	391	7	53156	51021	31	746	2.50e-166	536
NODE_2_length_249151_cov_32.802469	PUL0337_28	42.250	729	391	7	53156	51021	31	746	2.50e-166	536
NODE_2_length_249151_cov_32.802469	PUL0336_4	42.250	729	391	7	53156	51021	31	746	2.50e-166	536
NODE_2_length_249151_cov_32.802469	PUL0551_6	42.387	729	390	7	53156	51021	34	749	2.90e-164	530
NODE_2_length_249151_cov_32.802469	PUL0339_11	42.250	729	391	7	53156	51021	34	749	1.79e-163	528
NODE_2_length_249151_cov_32.802469	PUL0542_19	63.687	358	130	0	117980	116907	1	358	5.36e-160	502
NODE_2_length_249151_cov_32.802469	PUL0013_44	63.687	358	130	0	117980	116907	1	358	5.36e-160	502
NODE_2_length_249151_cov_32.802469	PUL0246_6	56.028	423	173	4	90709	91938	13	435	2.80e-158	500
NODE_2_length_249151_cov_32.802469	PUL0602_8	62.570	358	134	0	117980	116907	1	358	7.35e-157	493
NODE_2_length_249151_cov_32.802469	PUL0010_9	62.849	358	133	0	117980	116907	1	358	1.23e-156	493
NODE_2_length_249151_cov_32.802469	PUL0045_2	45.215	606	292	8	116603	114870	77	670	1.60e-154	501
NODE_2_length_249151_cov_32.802469	PUL0392_5	45.320	609	289	11	116603	114870	77	672	7.84e-154	499
NODE_2_length_249151_cov_32.802469	PUL0557_3	39.971	688	388	11	116855	114825	28	701	2.67e-151	492
NODE_2_length_249151_cov_32.802469	PUL0375_8	39.971	688	388	11	116855	114825	28	701	2.67e-151	492
NODE_2_length_249151_cov_32.802469	PUL0161_3	39.971	688	388	11	116855	114825	28	701	2.67e-151	492
NODE_2_length_249151_cov_32.802469	PUL0345_13	45.242	599	280	14	116603	114852	73	638	1.79e-146	476
NODE_2_length_249151_cov_32.802469	PUL0227_3	39.442	753	395	16	53156	51045	21	761	1.76e-143	472
NODE_2_length_249151_cov_32.802469	PUL0423_2	53.153	444	201	5	154317	152989	4	441	3.63e-142	454
NODE_2_length_249151_cov_32.802469	PUL0395_8	57.107	401	165	3	240179	238989	9	406	6.14e-141	449
NODE_2_length_249151_cov_32.802469	PUL0013_8	57.107	401	165	3	240179	238989	9	406	6.14e-141	449
NODE_2_length_249151_cov_32.802469	PUL0538_15	39.382	744	401	16	53156	51030	28	756	3.98e-140	461
NODE_2_length_249151_cov_32.802469	PUL0456_12	43.339	563	285	9	116537	114870	85	620	9.68e-140	455
NODE_2_length_249151_cov_32.802469	PUL0475_6	50.433	462	209	4	154335	153004	4	463	6.79e-137	440
NODE_2_length_249151_cov_32.802469	PUL0010_42	62.080	327	123	1	242814	241834	33	358	1.34e-133	426
NODE_2_length_249151_cov_32.802469	PUL0395_4	62.346	324	121	1	242814	241843	33	355	3.99e-133	424
NODE_2_length_249151_cov_32.802469	PUL0013_4	62.346	324	121	1	242814	241843	33	355	3.99e-133	424
NODE_2_length_249151_cov_32.802469	PUL0390_22	36.605	754	413	15	53159	51045	13	750	1.98e-132	439
NODE_2_length_249151_cov_32.802469	PUL0573_4	50.866	462	205	6	154317	152992	20	479	3.49e-132	427
NODE_2_length_249151_cov_32.802469	PUL0435_6	45.175	456	239	5	226309	227646	29	483	7.40e-132	426
NODE_2_length_249151_cov_32.802469	PUL0010_40	58.915	387	156	2	240149	238989	23	406	1.35e-131	422
NODE_2_length_249151_cov_32.802469	PUL0024_7	40.067	594	341	3	43929	45665	2	595	1.89e-128	422
NODE_2_length_249151_cov_32.802469	PUL0024_7	27.541	610	405	7	77531	75783	1	600	1.82e-60	224
NODE_2_length_249151_cov_32.802469	PUL0024_7	28.930	598	414	5	26517	24745	1	594	3.70e-59	220
NODE_2_length_249151_cov_32.802469	PUL0024_7	28.191	564	372	8	24552	22939	36	592	1.31e-56	212
NODE_2_length_249151_cov_32.802469	PUL0024_7	29.933	598	397	6	45898	47634	2	596	1.70e-52	200
NODE_2_length_249151_cov_32.802469	PUL0024_7	29.630	189	127	2	231491	232057	395	577	2.03e-10	69.3
NODE_2_length_249151_cov_32.802469	PUL0563_1	38.487	608	298	12	144121	142382	84	643	7.69e-128	422
NODE_2_length_249151_cov_32.802469	PUL0546_4	40.165	605	314	12	236454	238181	17	602	8.14e-128	427
NODE_2_length_249151_cov_32.802469	PUL0546_4	43.668	229	123	4	238127	238813	574	796	3.10e-37	156
NODE_2_length_249151_cov_32.802469	PUL0413_2	48.578	457	216	7	154332	152998	1	450	1.77e-125	407
NODE_2_length_249151_cov_32.802469	PUL0065_10	33.604	616	331	10	236475	238136	36	635	4.68e-124	343
NODE_2_length_249151_cov_32.802469	PUL0065_10	39.062	192	112	4	238250	238822	652	839	4.68e-124	127
NODE_2_length_249151_cov_32.802469	PUL0474_5	45.854	410	211	5	226450	227649	79	487	8.96e-124	403
NODE_2_length_249151_cov_32.802469	PUL0128_1	40.783	613	338	7	45832	47622	2	605	4.39e-122	403
NODE_2_length_249151_cov_32.802469	PUL0128_1	33.616	589	375	5	77534	75810	18	604	7.97e-97	330
NODE_2_length_249151_cov_32.802469	PUL0128_1	32.939	507	329	5	24438	22939	103	605	2.10e-95	326
NODE_2_length_249151_cov_32.802469	PUL0128_1	30.993	584	373	8	26463	24754	37	604	3.80e-83	290
NODE_2_length_249151_cov_32.802469	PUL0128_1	29.966	594	386	12	43935	45656	22	605	6.73e-70	251
NODE_2_length_249151_cov_32.802469	PUL0128_1	26.818	220	140	5	231422	232060	386	591	9.01e-12	73.9
NODE_2_length_249151_cov_32.802469	PUL0128_1	28.037	214	122	9	150807	150211	386	582	5.61e-11	71.2
NODE_2_length_249151_cov_32.802469	PUL0029_1	40.783	613	338	7	45832	47622	2	605	4.39e-122	403
NODE_2_length_249151_cov_32.802469	PUL0029_1	33.616	589	375	5	77534	75810	18	604	7.97e-97	330
NODE_2_length_249151_cov_32.802469	PUL0029_1	32.939	507	329	5	24438	22939	103	605	2.10e-95	326
NODE_2_length_249151_cov_32.802469	PUL0029_1	30.993	584	373	8	26463	24754	37	604	3.80e-83	290
NODE_2_length_249151_cov_32.802469	PUL0029_1	29.966	594	386	12	43935	45656	22	605	6.73e-70	251
NODE_2_length_249151_cov_32.802469	PUL0029_1	26.818	220	140	5	231422	232060	386	591	9.01e-12	73.9
NODE_2_length_249151_cov_32.802469	PUL0029_1	28.037	214	122	9	150807	150211	386	582	5.61e-11	71.2
NODE_2_length_249151_cov_32.802469	PUL0300_14	40.995	583	332	7	45898	47634	20	594	3.33e-121	400
NODE_2_length_249151_cov_32.802469	PUL0300_14	38.971	544	317	5	24552	22942	54	589	2.18e-115	383
NODE_2_length_249151_cov_32.802469	PUL0300_14	36.126	573	349	6	77507	75810	27	589	1.47e-103	349
NODE_2_length_249151_cov_32.802469	PUL0300_14	32.770	592	369	9	43920	45653	13	589	5.73e-84	292
NODE_2_length_249151_cov_32.802469	PUL0300_14	29.636	577	369	11	26454	24754	40	589	3.48e-81	284
NODE_2_length_249151_cov_32.802469	PUL0300_14	27.778	234	133	7	231386	232057	368	575	1.93e-17	92.0
NODE_2_length_249151_cov_32.802469	PUL0300_14	27.700	213	125	6	150807	150211	370	567	1.02e-12	77.0
NODE_2_length_249151_cov_32.802469	PUL0128_2	36.164	636	328	9	43935	45662	1	618	6.08e-121	400
NODE_2_length_249151_cov_32.802469	PUL0128_2	28.092	566	358	8	24495	22939	53	616	1.05e-61	227
NODE_2_length_249151_cov_32.802469	PUL0128_2	28.164	561	351	9	77327	75792	64	621	1.55e-54	206
NODE_2_length_249151_cov_32.802469	PUL0128_2	27.787	619	404	7	45904	47631	1	619	1.64e-54	206
NODE_2_length_249151_cov_32.802469	PUL0128_2	25.365	548	347	8	26247	24739	90	620	2.52e-54	206
NODE_2_length_249151_cov_32.802469	PUL0128_2	24.615	260	146	7	150864	150211	342	593	1.58e-11	73.2
NODE_2_length_249151_cov_32.802469	PUL0029_2	36.164	636	328	9	43935	45662	1	618	6.08e-121	400
NODE_2_length_249151_cov_32.802469	PUL0029_2	28.092	566	358	8	24495	22939	53	616	1.05e-61	227
NODE_2_length_249151_cov_32.802469	PUL0029_2	28.164	561	351	9	77327	75792	64	621	1.55e-54	206
NODE_2_length_249151_cov_32.802469	PUL0029_2	27.787	619	404	7	45904	47631	1	619	1.64e-54	206
NODE_2_length_249151_cov_32.802469	PUL0029_2	25.365	548	347	8	26247	24739	90	620	2.52e-54	206
NODE_2_length_249151_cov_32.802469	PUL0029_2	24.615	260	146	7	150864	150211	342	593	1.58e-11	73.2
NODE_2_length_249151_cov_32.802469	PUL0106_10	53.107	354	161	4	637	1689	1	352	8.46e-121	389
NODE_2_length_249151_cov_32.802469	PUL0414_18	47.098	448	230	4	154332	152989	1	441	3.04e-120	391
NODE_2_length_249151_cov_32.802469	PUL0474_4	45.033	453	234	7	226327	227649	38	487	2.69e-119	390
NODE_2_length_249151_cov_32.802469	PUL0067_1	34.472	615	323	9	236478	238136	33	629	3.02e-119	345
NODE_2_length_249151_cov_32.802469	PUL0067_1	37.313	201	118	5	238229	238819	635	831	3.02e-119	108
NODE_2_length_249151_cov_32.802469	PUL0148_3	36.364	627	345	14	144175	142382	76	677	1.46e-118	395
NODE_2_length_249151_cov_32.802469	PUL0599_7	44.000	500	261	7	241681	240191	5	488	8.76e-117	383
NODE_2_length_249151_cov_32.802469	PUL0599_7	28.516	256	162	6	150867	150142	5	253	4.07e-18	93.6
NODE_2_length_249151_cov_32.802469	PUL0599_7	25.704	284	189	9	23817	23011	197	473	7.87e-10	67.4
NODE_2_length_249151_cov_32.802469	PUL0599_7	27.602	221	133	9	25437	24820	15	223	8.01e-10	67.4
NODE_2_length_249151_cov_32.802469	PUL0148_6	34.703	657	392	12	144313	142382	57	689	1.11e-116	390
NODE_2_length_249151_cov_32.802469	PUL0597_5	36.413	736	400	18	53156	51084	13	725	7.43e-116	392
NODE_2_length_249151_cov_32.802469	PUL0578_5	43.844	463	237	5	154320	152995	4	464	4.32e-115	377
NODE_2_length_249151_cov_32.802469	PUL0024_6	41.725	568	304	7	45943	47622	18	566	5.79e-115	381
NODE_2_length_249151_cov_32.802469	PUL0024_6	36.364	583	341	12	77522	75810	1	565	3.31e-93	318
NODE_2_length_249151_cov_32.802469	PUL0024_6	36.032	494	296	4	24396	22939	85	566	1.63e-92	316
NODE_2_length_249151_cov_32.802469	PUL0024_6	29.680	593	379	9	26499	24748	4	567	5.88e-79	276
NODE_2_length_249151_cov_32.802469	PUL0024_6	28.596	584	389	6	43935	45656	1	566	1.19e-73	261
NODE_2_length_249151_cov_32.802469	PUL0024_6	31.780	236	140	7	231371	232057	330	551	5.12e-22	106
NODE_2_length_249151_cov_32.802469	PUL0024_6	28.019	207	130	7	150807	150211	348	543	1.26e-14	82.8
NODE_2_length_249151_cov_32.802469	PUL0528_1	35.450	756	421	16	53156	51024	66	799	2.49e-114	387
NODE_2_length_249151_cov_32.802469	PUL0170_1	35.450	756	421	16	53156	51024	66	799	2.49e-114	387
NODE_2_length_249151_cov_32.802469	PUL0403_2	44.519	447	238	7	154338	152998	6	442	5.25e-114	373
NODE_2_length_249151_cov_32.802469	PUL0316_1	33.699	638	324	14	236463	238208	33	627	1.47e-113	346
NODE_2_length_249151_cov_32.802469	PUL0316_1	29.032	217	149	1	238187	238822	626	842	1.47e-113	89.0
NODE_2_length_249151_cov_32.802469	PUL0332_19	37.500	656	342	13	144250	142358	35	647	2.72e-113	384
NODE_2_length_249151_cov_32.802469	PUL0148_4	34.290	662	391	14	144313	142382	15	650	6.64e-113	378
NODE_2_length_249151_cov_32.802469	PUL0474_6	33.880	732	447	16	53156	51042	32	753	3.12e-112	380
NODE_2_length_249151_cov_32.802469	PUL0558_23	32.138	697	383	17	144313	142382	35	694	5.22e-110	371
NODE_2_length_249151_cov_32.802469	PUL0530_27	32.138	697	383	17	144313	142382	35	694	5.22e-110	371
NODE_2_length_249151_cov_32.802469	PUL0460_81	34.421	613	368	12	144175	142382	62	655	1.59e-108	365
NODE_2_length_249151_cov_32.802469	PUL0386_11	37.914	604	298	10	236442	238136	43	608	3.85e-108	375
NODE_2_length_249151_cov_32.802469	PUL0386_11	34.389	221	133	4	238169	238813	591	805	2.69e-18	95.9
NODE_2_length_249151_cov_32.802469	PUL0224_13	37.914	604	298	10	236442	238136	43	608	3.85e-108	375
NODE_2_length_249151_cov_32.802469	PUL0224_13	34.389	221	133	4	238169	238813	591	805	2.69e-18	95.9
NODE_2_length_249151_cov_32.802469	PUL0114_11	37.914	604	298	10	236442	238136	43	608	3.85e-108	375
NODE_2_length_249151_cov_32.802469	PUL0114_11	34.389	221	133	4	238169	238813	591	805	2.69e-18	95.9
NODE_2_length_249151_cov_32.802469	PUL0091_2	32.358	615	324	13	236457	238130	27	606	2.17e-107	300
NODE_2_length_249151_cov_32.802469	PUL0091_2	34.783	207	116	2	238250	238813	625	831	2.17e-107	114
NODE_2_length_249151_cov_32.802469	PUL0101_17	34.124	759	429	18	53156	51045	63	805	3.22e-107	371
NODE_2_length_249151_cov_32.802469	PUL0105_34	33.992	759	430	18	53156	51045	28	770	4.88e-107	369
NODE_2_length_249151_cov_32.802469	PUL0333_7	43.262	423	232	4	180726	179476	1	421	5.82e-107	352
NODE_2_length_249151_cov_32.802469	PUL0093_18	32.195	615	325	13	236457	238130	27	606	9.71e-107	296
NODE_2_length_249151_cov_32.802469	PUL0093_18	35.266	207	115	2	238250	238813	625	831	9.71e-107	115
NODE_2_length_249151_cov_32.802469	PUL0006_1	41.737	472	241	6	154317	152989	9	475	1.05e-106	353
NODE_2_length_249151_cov_32.802469	PUL0348_10	32.091	617	323	13	236457	238130	26	605	4.09e-106	306
NODE_2_length_249151_cov_32.802469	PUL0348_10	32.692	208	121	2	238250	238816	624	831	4.09e-106	103
NODE_2_length_249151_cov_32.802469	PUL0238_4	40.830	458	254	7	154317	152989	9	464	1.00e-105	350
NODE_2_length_249151_cov_32.802469	PUL0482_18	33.235	680	376	16	144313	142382	33	670	1.64e-105	357
NODE_2_length_249151_cov_32.802469	PUL0078_3	51.515	396	192	0	119264	118077	2	397	1.01e-104	345
NODE_2_length_249151_cov_32.802469	PUL0096_12	31.209	612	341	12	236430	238130	30	606	2.17e-104	292
NODE_2_length_249151_cov_32.802469	PUL0096_12	33.816	207	118	2	238250	238813	625	831	2.17e-104	111
NODE_2_length_249151_cov_32.802469	PUL0097_12	31.209	612	341	12	236430	238130	30	606	2.50e-104	292
NODE_2_length_249151_cov_32.802469	PUL0097_12	33.816	207	118	2	238250	238813	625	831	2.50e-104	111
NODE_2_length_249151_cov_32.802469	PUL0195_4	40.213	470	252	7	154323	152989	1	466	6.20e-104	345
NODE_2_length_249151_cov_32.802469	PUL0401_7	43.722	446	240	8	154338	153001	6	440	1.28e-103	343
NODE_2_length_249151_cov_32.802469	PUL0406_16	32.707	798	455	21	114419	112116	1	746	2.84e-103	355
NODE_2_length_249151_cov_32.802469	PUL0464_16	32.367	621	322	14	236430	238130	30	606	1.70e-101	295
NODE_2_length_249151_cov_32.802469	PUL0464_16	33.173	208	120	2	238250	238816	625	832	1.70e-101	99.8
NODE_2_length_249151_cov_32.802469	PUL0115_7	32.367	621	322	14	236430	238130	30	606	1.70e-101	295
NODE_2_length_249151_cov_32.802469	PUL0115_7	33.173	208	120	2	238250	238816	625	832	1.70e-101	99.8
NODE_2_length_249151_cov_32.802469	PUL0582_5	41.102	472	246	6	154320	152989	8	475	2.33e-101	338
NODE_2_length_249151_cov_32.802469	PUL0331_3	40.938	469	250	7	154323	152989	1	466	4.10e-101	337
NODE_2_length_249151_cov_32.802469	PUL0508_5	33.924	734	418	17	53156	51075	16	722	6.93e-101	347
NODE_2_length_249151_cov_32.802469	PUL0479_3	33.665	603	309	16	236460	238130	28	585	4.14e-100	320
NODE_2_length_249151_cov_32.802469	PUL0479_3	28.846	208	138	4	238130	238753	585	782	4.14e-100	69.7
NODE_2_length_249151_cov_32.802469	PUL0123_32	43.177	447	237	8	154302	152989	1	439	8.73e-100	332
NODE_2_length_249151_cov_32.802469	PUL0329_16	35.648	648	355	15	52898	51063	90	711	1.06e-99	342
NODE_2_length_249151_cov_32.802469	PUL0360_1	31.863	612	321	16	236466	238130	30	602	2.01e-99	281
NODE_2_length_249151_cov_32.802469	PUL0360_1	35.450	189	118	2	238250	238804	621	809	2.01e-99	106
NODE_2_length_249151_cov_32.802469	PUL0304_1	31.863	612	321	16	236466	238130	30	602	2.01e-99	281
NODE_2_length_249151_cov_32.802469	PUL0304_1	35.450	189	118	2	238250	238804	621	809	2.01e-99	106
NODE_2_length_249151_cov_32.802469	PUL0527_6	34.410	619	333	8	236448	238130	32	635	1.29e-98	342
NODE_2_length_249151_cov_32.802469	PUL0527_6	41.361	191	101	5	238262	238822	657	840	5.64e-25	117
NODE_2_length_249151_cov_32.802469	PUL0063_2	34.087	619	335	7	236448	238130	41	644	1.88e-98	342
NODE_2_length_249151_cov_32.802469	PUL0063_2	41.361	191	101	5	238262	238822	666	849	5.79e-25	117
NODE_2_length_249151_cov_32.802469	PUL0575_8	44.222	450	218	11	39175	40476	3	435	2.78e-98	327
NODE_2_length_249151_cov_32.802469	PUL0106_21	30.719	612	327	16	236466	238130	1	572	3.33e-98	276
NODE_2_length_249151_cov_32.802469	PUL0106_21	34.872	195	123	2	238250	238822	591	785	3.33e-98	107
NODE_2_length_249151_cov_32.802469	PUL0225_4	31.220	615	325	14	236463	238130	37	612	4.53e-98	291
NODE_2_length_249151_cov_32.802469	PUL0225_4	30.000	230	142	4	238178	238822	626	851	4.53e-98	92.4
NODE_2_length_249151_cov_32.802469	PUL0064_11	32.970	643	330	12	236454	238130	31	656	2.87e-97	339
NODE_2_length_249151_cov_32.802469	PUL0064_11	40.698	172	100	2	238307	238822	693	862	7.38e-25	117
NODE_2_length_249151_cov_32.802469	PUL0306_1	31.107	614	323	17	236466	238130	30	602	2.21e-96	270
NODE_2_length_249151_cov_32.802469	PUL0306_1	34.359	195	124	2	238250	238822	621	815	2.21e-96	107
NODE_2_length_249151_cov_32.802469	PUL0566_1	31.107	614	323	17	236466	238130	28	600	2.99e-96	270
NODE_2_length_249151_cov_32.802469	PUL0566_1	34.359	195	124	2	238250	238822	619	813	2.99e-96	107
NODE_2_length_249151_cov_32.802469	PUL0066_10	32.403	645	336	11	236454	238136	30	658	4.08e-96	336
NODE_2_length_249151_cov_32.802469	PUL0066_10	41.279	172	99	2	238307	238822	693	862	6.27e-25	117
NODE_2_length_249151_cov_32.802469	PUL0332_17	33.435	658	351	19	144208	142382	71	690	2.90e-95	328
NODE_2_length_249151_cov_32.802469	PUL0534_7	31.648	613	320	18	236466	238130	28	599	6.99e-93	269
NODE_2_length_249151_cov_32.802469	PUL0534_7	32.353	204	122	3	238250	238813	618	821	6.99e-93	96.7
NODE_2_length_249151_cov_32.802469	PUL0459_41	38.247	502	294	4	241681	240191	7	497	1.63e-92	313
NODE_2_length_249151_cov_32.802469	PUL0459_41	28.899	218	128	6	150822	150211	18	222	5.32e-14	80.5
NODE_2_length_249151_cov_32.802469	PUL0459_41	26.222	225	152	6	231377	232036	8	223	2.79e-11	72.0
NODE_2_length_249151_cov_32.802469	PUL0459_41	27.315	216	151	5	46960	47595	23	236	2.31e-08	62.4
NODE_2_length_249151_cov_32.802469	PUL0459_41	26.087	230	144	8	23601	22954	23	240	3.43e-08	62.0
NODE_2_length_249151_cov_32.802469	PUL0111_2	40.870	460	237	9	39169	40482	4	450	3.56e-92	310
NODE_3_length_211433_cov_35.484345	PUL0390_11	35.124	242	152	3	175341	176063	1	238	1.07e-32	131
NODE_22_length_37323_cov_30.786886	PUL0390_11	34.008	247	162	1	37053	36313	1	246	1.16e-41	154
NODE_22_length_37323_cov_30.786886	PUL0390_12	50.515	194	91	2	36034	35453	10	198	1.96e-45	164
NODE_22_length_37323_cov_30.786886	PUL0390_13	59.172	338	138	0	34970	33957	2	339	7.46e-130	412
NODE_11_length_80299_cov_28.529424	PUL0390_14	54.935	537	234	4	15959	17554	1	534	0.0	598
NODE_17_length_51767_cov_29.997889	PUL0390_15	71.831	355	100	0	45250	44186	1	355	3.31e-176	546
NODE_10_length_86317_cov_30.743636	PUL0390_16	40.468	299	159	7	47388	48281	55	335	1.21e-61	217
NODE_13_length_71146_cov_34.773874	PUL0390_17	29.200	250	158	9	7217	6513	96	341	6.03e-08	59.7
NODE_13_length_71146_cov_34.773874	PUL0390_18	28.467	274	170	4	5592	4849	32	305	8.15e-17	85.9
NODE_30_length_22116_cov_44.274183	PUL0390_18	26.715	277	188	5	382	1170	58	333	2.01e-21	97.8
NODE_13_length_71146_cov_34.773874	PUL0390_19	29.084	251	164	8	4528	3797	32	275	5.02e-18	88.2
NODE_30_length_22116_cov_44.274183	PUL0390_19	27.530	247	158	5	1442	2173	49	277	1.65e-17	85.1
NODE_13_length_71146_cov_34.773874	PUL0390_2	27.211	294	159	9	7265	6534	119	407	6.34e-12	72.8
NODE_30_length_22116_cov_44.274183	PUL0390_2	36.792	106	48	5	4473	4781	113	202	5.42e-08	58.2
NODE_3_length_211433_cov_35.484345	PUL0390_20	35.200	250	142	11	191339	192046	21	264	7.69e-27	117
NODE_3_length_211433_cov_35.484345	PUL0390_20	27.273	242	144	9	145152	145805	29	262	1.80e-09	64.7
NODE_3_length_211433_cov_35.484345	PUL0390_20	29.936	157	101	4	143536	143997	112	262	8.15e-08	59.7
NODE_4_length_183298_cov_34.602453	PUL0390_20	31.304	230	138	6	141458	140817	29	254	1.58e-19	95.1
NODE_4_length_183298_cov_34.602453	PUL0390_20	30.000	250	150	9	142336	141653	6	252	1.49e-16	86.3
NODE_4_length_183298_cov_34.602453	PUL0390_20	26.087	230	133	6	77425	76820	24	244	2.64e-14	79.3
NODE_4_length_183298_cov_34.602453	PUL0390_20	29.630	243	146	7	31736	31074	27	266	3.17e-14	79.3
NODE_4_length_183298_cov_34.602453	PUL0390_20	27.885	208	133	5	84433	83861	45	252	2.23e-13	76.6
NODE_4_length_183298_cov_34.602453	PUL0390_20	31.169	231	136	7	29417	28782	29	255	1.14e-11	71.2
NODE_4_length_183298_cov_34.602453	PUL0390_20	24.901	253	157	10	108494	109165	3	251	2.48e-11	70.5
NODE_4_length_183298_cov_34.602453	PUL0390_20	31.667	240	139	8	10567	9914	28	264	3.13e-10	67.0
NODE_5_length_141023_cov_41.100003	PUL0390_20	33.878	245	142	6	87646	88323	21	264	5.74e-25	110
NODE_7_length_121172_cov_27.676434	PUL0390_20	30.702	228	133	8	34494	33859	32	250	2.06e-15	82.4
NODE_9_length_91040_cov_41.199047	PUL0390_20	29.114	316	160	15	12483	13319	3	291	1.60e-15	82.0
NODE_9_length_91040_cov_41.199047	PUL0390_20	28.241	216	133	6	25014	25598	29	243	4.89e-10	65.5
NODE_10_length_86317_cov_30.743636	PUL0390_20	32.161	199	122	5	65551	64994	33	231	1.04e-16	85.9
NODE_11_length_80299_cov_28.529424	PUL0390_20	32.922	243	141	10	61980	62645	4	245	9.01e-19	91.7
NODE_11_length_80299_cov_28.529424	PUL0390_20	23.077	234	153	6	71493	72128	26	254	1.23e-09	63.9
NODE_11_length_80299_cov_28.529424	PUL0390_20	22.709	251	178	6	70688	71416	12	254	2.84e-08	59.7
NODE_13_length_71146_cov_34.773874	PUL0390_20	37.423	326	189	8	9714	8767	5	325	1.15e-62	219
NODE_13_length_71146_cov_34.773874	PUL0390_20	32.628	331	208	7	8561	7599	1	326	6.75e-51	185
NODE_16_length_56197_cov_36.283164	PUL0390_20	29.911	224	139	8	13175	13798	24	245	1.43e-17	87.8
NODE_16_length_56197_cov_36.283164	PUL0390_20	31.646	237	136	8	13839	14480	12	245	1.16e-15	82.0
NODE_16_length_56197_cov_36.283164	PUL0390_20	25.957	235	140	11	32375	33004	21	246	1.89e-07	56.6
NODE_19_length_48885_cov_36.446142	PUL0390_20	29.185	233	139	7	26138	26758	24	256	3.26e-16	83.6
NODE_20_length_47143_cov_35.231900	PUL0390_20	27.273	253	161	8	4345	3653	2	253	8.59e-12	70.1
NODE_20_length_47143_cov_35.231900	PUL0390_20	25.957	235	162	6	6942	7619	20	251	5.97e-09	61.2
NODE_20_length_47143_cov_35.231900	PUL0390_20	25.778	225	149	8	5050	4421	29	250	2.71e-08	59.3
NODE_30_length_22116_cov_44.274183	PUL0390_20	41.176	306	171	5	2248	3150	27	328	5.98e-69	236
NODE_30_length_22116_cov_44.274183	PUL0390_20	34.940	332	195	7	3219	4178	6	328	5.62e-58	204
NODE_2_length_249151_cov_32.802469	PUL0390_21	34.894	235	134	10	150867	150211	3	234	1.54e-26	115
NODE_2_length_249151_cov_32.802469	PUL0390_21	30.932	236	141	8	231419	232087	26	252	1.22e-20	98.6
NODE_2_length_249151_cov_32.802469	PUL0390_21	30.508	236	151	7	25416	24745	26	260	1.22e-16	86.7
NODE_2_length_249151_cov_32.802469	PUL0390_21	32.340	235	132	9	76463	75816	29	255	2.95e-12	73.6
NODE_2_length_249151_cov_32.802469	PUL0390_21	27.039	233	143	7	23595	22954	29	253	9.82e-12	71.6
NODE_2_length_249151_cov_32.802469	PUL0390_21	25.221	226	137	5	45000	45614	29	243	2.49e-09	64.3
NODE_2_length_249151_cov_32.802469	PUL0390_21	21.973	223	146	6	240859	240233	26	234	1.75e-07	58.9
NODE_3_length_211433_cov_35.484345	PUL0390_21	29.730	259	161	7	191303	192037	1	252	7.68e-23	104
NODE_3_length_211433_cov_35.484345	PUL0390_21	30.455	220	139	5	145152	145775	26	243	1.14e-14	80.5
NODE_3_length_211433_cov_35.484345	PUL0390_21	26.000	250	153	9	143353	144042	29	266	2.85e-07	57.8
NODE_4_length_183298_cov_34.602453	PUL0390_21	31.967	244	154	5	141521	140823	1	243	2.26e-29	123
NODE_4_length_183298_cov_34.602453	PUL0390_21	31.330	233	140	5	31784	31146	1	233	1.86e-25	112
NODE_4_length_183298_cov_34.602453	PUL0390_21	33.772	228	134	5	10564	9926	26	251	1.20e-23	107
NODE_4_length_183298_cov_34.602453	PUL0390_21	31.858	226	142	6	142297	141653	19	243	4.91e-22	102
NODE_4_length_183298_cov_34.602453	PUL0390_21	29.796	245	143	7	108503	109165	3	242	7.52e-20	95.9
NODE_4_length_183298_cov_34.602453	PUL0390_21	32.353	238	135	9	29465	28815	3	235	4.63e-19	93.6
NODE_4_length_183298_cov_34.602453	PUL0390_21	29.185	233	136	7	77449	76820	9	235	1.96e-18	91.7
NODE_4_length_183298_cov_34.602453	PUL0390_21	24.066	241	172	2	84544	83855	5	245	3.41e-16	84.7
NODE_5_length_141023_cov_41.100003	PUL0390_21	32.018	228	138	6	87670	88314	29	252	1.01e-22	103
NODE_7_length_121172_cov_27.676434	PUL0390_21	27.755	245	151	4	34569	33880	1	234	4.89e-21	98.6
NODE_9_length_91040_cov_41.199047	PUL0390_21	26.667	225	157	4	12516	13166	19	243	1.83e-16	84.7
NODE_9_length_91040_cov_41.199047	PUL0390_21	27.907	215	131	5	25011	25598	25	234	2.03e-14	78.6
NODE_10_length_86317_cov_30.743636	PUL0390_21	35.714	196	113	5	65572	65015	23	215	7.07e-24	106
NODE_11_length_80299_cov_28.529424	PUL0390_21	31.197	234	147	5	61980	62639	1	234	7.18e-27	115
NODE_11_length_80299_cov_28.529424	PUL0390_21	28.175	252	162	5	70679	71407	1	242	5.53e-20	95.1
NODE_11_length_80299_cov_28.529424	PUL0390_21	30.159	252	142	7	71451	72125	1	245	8.18e-20	94.7
NODE_13_length_71146_cov_34.773874	PUL0390_21	41.667	324	175	7	8546	7596	3	319	9.74e-70	239
NODE_13_length_71146_cov_34.773874	PUL0390_21	35.385	325	194	8	9711	8761	3	319	6.49e-52	187
NODE_16_length_56197_cov_36.283164	PUL0390_21	32.000	225	127	8	13172	13795	20	235	5.97e-22	100
NODE_16_length_56197_cov_36.283164	PUL0390_21	30.131	229	137	8	13833	14465	8	231	1.35e-18	90.5
NODE_16_length_56197_cov_36.283164	PUL0390_21	23.684	228	148	6	30539	31168	27	246	2.01e-14	77.8
NODE_16_length_56197_cov_36.283164	PUL0390_21	31.336	217	123	7	32408	33004	29	237	1.88e-13	75.1
NODE_19_length_48885_cov_36.446142	PUL0390_21	30.702	228	133	7	26096	26713	4	228	4.94e-24	106
NODE_20_length_47143_cov_35.231900	PUL0390_21	27.848	316	190	9	5095	4205	3	299	5.26e-17	85.5
NODE_20_length_47143_cov_35.231900	PUL0390_21	25.114	219	138	5	4300	3686	27	233	5.83e-13	73.2
NODE_20_length_47143_cov_35.231900	PUL0390_21	24.576	236	169	6	6912	7598	2	235	2.04e-11	68.6
NODE_30_length_22116_cov_44.274183	PUL0390_21	39.739	307	176	6	3219	4127	3	304	7.51e-66	226
NODE_30_length_22116_cov_44.274183	PUL0390_21	36.280	328	185	12	2197	3144	3	318	4.47e-49	178
NODE_3_length_211433_cov_35.484345	PUL0390_22	27.273	341	229	4	174202	175203	428	756	1.38e-28	128
NODE_3_length_211433_cov_35.484345	PUL0390_22	25.258	388	248	13	183123	184226	8	373	8.47e-21	103
NODE_8_length_111117_cov_34.055275	PUL0390_22	37.274	719	367	16	421	2460	92	765	1.09e-129	430
NODE_17_length_51767_cov_29.997889	PUL0390_22	56.323	767	318	9	43787	41508	3	759	0.0	842
NODE_30_length_22116_cov_44.274183	PUL0390_22	33.618	351	200	12	7831	8847	74	403	2.64e-33	140
NODE_2_length_249151_cov_32.802469	PUL0390_24	31.250	224	141	5	150867	150211	3	218	2.10e-21	99.0
NODE_2_length_249151_cov_32.802469	PUL0390_24	26.201	229	146	7	76517	75867	4	221	9.40e-15	79.7
NODE_2_length_249151_cov_32.802469	PUL0390_24	25.896	251	160	8	46912	47625	4	241	5.34e-14	77.4
NODE_2_length_249151_cov_32.802469	PUL0390_24	31.169	231	139	8	231368	232036	1	219	1.12e-12	73.6
NODE_2_length_249151_cov_32.802469	PUL0390_24	28.755	233	144	8	25458	24793	6	227	1.43e-12	73.2
NODE_2_length_249151_cov_32.802469	PUL0390_24	23.506	251	166	8	23649	22936	4	241	1.25e-10	67.4
NODE_2_length_249151_cov_32.802469	PUL0390_24	25.911	247	170	6	240856	240128	19	256	6.46e-08	59.3
NODE_2_length_249151_cov_32.802469	PUL0390_24	24.686	239	154	6	44952	45629	7	232	2.09e-07	57.8
NODE_4_length_183298_cov_34.602453	PUL0390_24	31.873	251	162	4	10609	9881	3	252	2.24e-19	92.8
NODE_4_length_183298_cov_34.602453	PUL0390_24	27.801	241	160	7	108503	109204	3	236	2.50e-19	92.8
NODE_4_length_183298_cov_34.602453	PUL0390_24	30.126	239	155	7	142336	141632	3	233	1.44e-16	84.7
NODE_4_length_183298_cov_34.602453	PUL0390_24	29.876	241	151	8	141521	140817	1	229	3.75e-15	80.5
NODE_4_length_183298_cov_34.602453	PUL0390_24	25.941	239	151	8	84481	83816	18	247	1.60e-13	75.5
NODE_4_length_183298_cov_34.602453	PUL0390_24	26.222	225	158	4	31784	31128	1	223	1.04e-12	73.2
NODE_4_length_183298_cov_34.602453	PUL0390_24	24.757	206	142	6	77410	76820	18	219	3.48e-11	68.6
NODE_4_length_183298_cov_34.602453	PUL0390_24	26.244	221	155	3	29465	28815	3	219	4.21e-09	62.4
NODE_7_length_121172_cov_27.676434	PUL0390_24	31.250	208	134	5	34500	33880	19	218	3.24e-16	83.2
NODE_9_length_91040_cov_41.199047	PUL0390_24	39.442	251	152	0	12486	13238	1	251	2.60e-54	192
NODE_9_length_91040_cov_41.199047	PUL0390_24	27.434	226	148	6	24969	25613	3	223	1.68e-16	83.6
NODE_10_length_86317_cov_30.743636	PUL0390_24	30.319	188	122	3	65560	65009	19	201	6.76e-17	84.7
NODE_11_length_80299_cov_28.529424	PUL0390_24	25.514	243	164	4	70679	71407	1	226	1.77e-19	92.0
NODE_11_length_80299_cov_28.529424	PUL0390_24	31.984	247	133	10	61980	62657	1	233	3.71e-19	91.3
NODE_11_length_80299_cov_28.529424	PUL0390_24	27.273	242	161	4	71451	72149	1	236	1.10e-15	80.9
NODE_13_length_71146_cov_34.773874	PUL0390_24	25.225	222	155	7	8468	7815	18	232	4.77e-11	67.0
NODE_13_length_71146_cov_34.773874	PUL0390_24	22.917	240	161	7	9714	9007	2	221	1.06e-10	65.9
NODE_16_length_56197_cov_36.283164	PUL0390_24	25.670	261	176	7	30491	31261	4	250	4.26e-17	84.7
NODE_16_length_56197_cov_36.283164	PUL0390_24	32.258	248	138	11	13875	14585	18	246	9.31e-13	71.6
NODE_16_length_56197_cov_36.283164	PUL0390_24	26.570	207	142	4	13187	13792	17	218	6.26e-11	66.2
NODE_19_length_48885_cov_36.446142	PUL0390_24	30.256	195	126	4	26156	26713	19	212	5.19e-15	78.2
NODE_20_length_47143_cov_35.231900	PUL0390_24	27.232	224	155	4	5098	4436	2	220	4.99e-19	90.1
NODE_20_length_47143_cov_35.231900	PUL0390_24	25.664	226	156	5	6978	7646	19	235	9.50e-11	65.5
NODE_30_length_22116_cov_44.274183	PUL0390_24	26.523	279	180	10	2200	3030	1	256	5.45e-16	80.1
NODE_30_length_22116_cov_44.274183	PUL0390_24	25.221	226	150	7	3246	3914	10	219	5.26e-14	74.3
NODE_2_length_249151_cov_32.802469	PUL0390_3	33.891	239	138	7	231407	232087	25	255	8.99e-28	120
NODE_2_length_249151_cov_32.802469	PUL0390_3	32.579	221	133	11	150816	150196	27	245	1.60e-18	92.4
NODE_2_length_249151_cov_32.802469	PUL0390_3	27.642	246	132	8	45000	45650	32	260	9.88e-15	81.3
NODE_2_length_249151_cov_32.802469	PUL0390_3	28.879	232	129	9	25419	24793	28	246	2.91e-14	79.7
NODE_2_length_249151_cov_32.802469	PUL0390_3	28.070	228	130	7	23595	22978	32	247	1.98e-13	77.4
NODE_2_length_249151_cov_32.802469	PUL0390_3	29.218	243	141	10	241681	241025	3	238	3.23e-11	70.5
NODE_2_length_249151_cov_32.802469	PUL0390_3	23.282	262	164	8	46966	47685	32	278	4.25e-09	63.9
NODE_3_length_211433_cov_35.484345	PUL0390_3	32.443	262	162	8	191291	192055	8	261	7.70e-30	125
NODE_3_length_211433_cov_35.484345	PUL0390_3	31.878	229	124	7	145155	145778	30	247	1.03e-17	90.1
NODE_3_length_211433_cov_35.484345	PUL0390_3	25.664	226	136	7	143353	143967	32	246	8.74e-09	62.8
NODE_4_length_183298_cov_34.602453	PUL0390_3	32.579	221	141	4	141458	140817	29	248	5.95e-28	120
NODE_4_length_183298_cov_34.602453	PUL0390_3	35.398	226	124	8	142282	141653	27	246	1.59e-27	119
NODE_4_length_183298_cov_34.602453	PUL0390_3	32.068	237	146	6	31742	31074	25	260	1.38e-26	116
NODE_4_length_183298_cov_34.602453	PUL0390_3	33.486	218	130	8	77413	76802	28	244	2.20e-22	103
NODE_4_length_183298_cov_34.602453	PUL0390_3	32.800	250	154	6	10564	9854	29	277	3.19e-22	103
NODE_4_length_183298_cov_34.602453	PUL0390_3	33.937	221	137	5	29417	28782	29	249	3.57e-21	100
NODE_4_length_183298_cov_34.602453	PUL0390_3	30.631	222	127	4	84469	83861	33	246	6.04e-20	96.3
NODE_4_length_183298_cov_34.602453	PUL0390_3	26.383	235	132	6	108542	109165	25	245	1.20e-14	80.5
NODE_5_length_141023_cov_41.100003	PUL0390_3	32.780	241	151	8	87640	88332	22	261	2.13e-28	120
NODE_7_length_121172_cov_27.676434	PUL0390_3	27.386	241	156	6	34563	33880	3	237	1.99e-15	82.4
NODE_9_length_91040_cov_41.199047	PUL0390_3	28.889	225	146	6	12525	13166	25	246	4.86e-14	77.8
NODE_9_length_91040_cov_41.199047	PUL0390_3	30.137	219	131	8	25014	25616	29	243	4.84e-11	68.6
NODE_10_length_86317_cov_30.743636	PUL0390_3	35.961	203	121	6	65590	65006	20	221	7.30e-24	107
NODE_11_length_80299_cov_28.529424	PUL0390_3	36.402	239	131	10	61980	62639	1	237	9.82e-27	115
NODE_11_length_80299_cov_28.529424	PUL0390_3	30.769	260	148	7	70685	71422	9	250	3.31e-21	99.0
NODE_11_length_80299_cov_28.529424	PUL0390_3	28.302	265	134	10	71451	72137	1	245	1.22e-13	76.3
NODE_13_length_71146_cov_34.773874	PUL0390_3	55.728	323	136	3	8546	7599	3	325	6.08e-115	370
NODE_13_length_71146_cov_34.773874	PUL0390_3	43.493	292	161	4	9660	8785	27	314	9.09e-65	225
NODE_15_length_59771_cov_41.517789	PUL0390_3	52.941	51	23	1	50537	50686	139	189	2.76e-07	56.2
NODE_16_length_56197_cov_36.283164	PUL0390_3	38.498	213	121	8	13184	13795	27	238	3.47e-24	107
NODE_16_length_56197_cov_36.283164	PUL0390_3	31.890	254	152	10	13869	14579	27	276	7.62e-19	91.7
NODE_16_length_56197_cov_36.283164	PUL0390_3	28.125	224	117	8	32408	32998	32	238	3.42e-14	77.4
NODE_16_length_56197_cov_36.283164	PUL0390_3	23.308	266	166	10	30539	31255	30	284	7.84e-12	70.5
NODE_19_length_48885_cov_36.446142	PUL0390_3	30.275	218	134	6	26111	26713	15	231	2.93e-18	89.7
NODE_20_length_47143_cov_35.231900	PUL0390_3	25.448	279	185	6	5098	4319	2	276	7.70e-15	79.3
NODE_20_length_47143_cov_35.231900	PUL0390_3	24.783	230	150	5	4300	3647	30	248	1.61e-14	78.2
NODE_20_length_47143_cov_35.231900	PUL0390_3	23.744	219	159	6	6978	7619	30	245	1.90e-11	68.9
NODE_30_length_22116_cov_44.274183	PUL0390_3	55.046	327	138	4	3219	4178	3	327	4.84e-113	363
NODE_30_length_22116_cov_44.274183	PUL0390_3	44.848	330	163	9	2194	3144	2	325	9.34e-78	261
NODE_3_length_211433_cov_35.484345	PUL0390_4	32.453	265	159	9	191309	192055	4	264	3.16e-30	126
NODE_4_length_183298_cov_34.602453	PUL0390_4	32.453	265	154	8	141458	140727	23	283	1.86e-23	106
NODE_4_length_183298_cov_34.602453	PUL0390_4	30.769	234	134	8	77437	76811	14	244	6.31e-21	99.4
NODE_4_length_183298_cov_34.602453	PUL0390_4	30.705	241	147	7	142345	141680	1	240	1.84e-18	92.0
NODE_4_length_183298_cov_34.602453	PUL0390_4	28.745	247	150	7	31742	31074	19	263	6.36e-17	87.4
NODE_4_length_183298_cov_34.602453	PUL0390_4	25.681	257	153	8	84541	83861	1	249	6.61e-13	75.1
NODE_4_length_183298_cov_34.602453	PUL0390_4	28.017	232	145	8	29417	28782	23	252	1.48e-09	64.7
NODE_4_length_183298_cov_34.602453	PUL0390_4	28.736	261	158	9	10615	9914	2	261	8.44e-09	62.4
NODE_5_length_141023_cov_41.100003	PUL0390_4	32.824	262	154	7	87613	88332	3	264	2.04e-29	124
NODE_7_length_121172_cov_27.676434	PUL0390_4	26.506	249	150	9	34563	33880	4	240	9.96e-09	61.6
NODE_9_length_91040_cov_41.199047	PUL0390_4	28.251	223	131	6	25014	25604	23	242	1.82e-10	66.6
NODE_9_length_91040_cov_41.199047	PUL0390_4	25.561	223	147	7	12525	13139	19	240	1.64e-08	60.8
NODE_10_length_86317_cov_30.743636	PUL0390_4	29.787	235	146	8	65629	64979	1	234	7.67e-18	89.0
NODE_11_length_80299_cov_28.529424	PUL0390_4	31.148	244	137	9	61983	62639	3	240	1.88e-21	99.8
NODE_11_length_80299_cov_28.529424	PUL0390_4	27.160	243	157	6	70718	71416	19	251	6.85e-16	83.2
NODE_13_length_71146_cov_34.773874	PUL0390_4	56.402	328	133	6	9717	8758	2	327	1.24e-108	351
NODE_13_length_71146_cov_34.773874	PUL0390_4	43.373	332	164	9	8546	7596	4	326	2.44e-71	244
NODE_16_length_56197_cov_36.283164	PUL0390_4	31.390	223	132	9	13184	13795	21	241	6.53e-15	79.7
NODE_16_length_56197_cov_36.283164	PUL0390_4	30.357	224	124	10	13869	14465	21	237	1.94e-14	78.2
NODE_16_length_56197_cov_36.283164	PUL0390_4	23.735	257	146	9	30503	31168	11	252	3.95e-09	62.0
NODE_19_length_48885_cov_36.446142	PUL0390_4	26.484	219	132	7	26138	26713	18	234	9.32e-09	60.5
NODE_20_length_47143_cov_35.231900	PUL0390_4	31.034	232	137	7	4330	3686	14	239	7.31e-18	88.2
NODE_20_length_47143_cov_35.231900	PUL0390_4	30.000	240	138	11	5059	4412	19	252	1.36e-11	69.3
NODE_30_length_22116_cov_44.274183	PUL0390_4	51.534	326	150	4	2188	3144	1	325	6.06e-99	322
NODE_30_length_22116_cov_44.274183	PUL0390_4	41.194	335	171	10	3213	4172	2	325	7.26e-69	235
NODE_13_length_71146_cov_34.773874	PUL0390_5	45.778	225	113	3	4450	3800	136	359	6.32e-40	154
NODE_30_length_22116_cov_44.274183	PUL0390_5	42.017	238	122	4	1460	2167	137	360	1.52e-40	154
NODE_13_length_71146_cov_34.773874	PUL0390_6	27.055	292	191	4	5676	4867	1	292	3.87e-24	107
NODE_30_length_22116_cov_44.274183	PUL0390_6	26.335	281	184	6	382	1170	51	326	2.21e-23	103
NODE_10_length_86317_cov_30.743636	PUL0390_7	48.955	335	157	8	47295	48284	365	690	4.00e-90	321

## Sheet: Supplementary table 3
CGC1
Gene ID	Genome ID	Gene Type	Downstream Distance	Upstream Distance	Gene Start	Gene Stop	Direction	Database
NODE_1_length_255969_cov_30.311255_98	NODE	CAZyme	1	8	100728	103082	-	GH3
NODE_1_length_255969_cov_30.311255_99	NODE	-	-	-	103146	104462	-
NODE_1_length_255969_cov_30.311255_100	NODE	TC	0	1	104705	106447	-	gnl|TC-DB|Q746S9|3.D.1.5.1
NODE_1_length_255969_cov_30.311255_101	NODE	TC	2	0	106479	108275	-	gnl|TC-DB|Q74GA3|3.D.1.5.1
NODE_1_length_255969_cov_30.311255_102	NODE	-	-	-	108300	108671	-
NODE_1_length_255969_cov_30.311255_103	NODE	-	-	-	108668	109222	-
NODE_1_length_255969_cov_30.311255_104	NODE	TC	11	2	109226	109714	-	gnl|TC-DB|Q74GA4|3.D.1.5.1
CGC 2
Gene ID	Genome ID	Gene Type	Downstream Distance	Upstream Distance	Gene Start	Gene Stop	Direction	Database
NODE_1_length_255969_cov_30.311255_142	NODE	TC	1	7	139112	141757	-	gnl|TC-DB|A9BJX0|3.A.3.2.21
NODE_1_length_255969_cov_30.311255_143	NODE	-	-	-	142317	142703	+
NODE_1_length_255969_cov_30.311255_144	NODE	TC	1	1	142685	144544	+	gnl|TC-DB|O29993|9.A.8.1.8
NODE_1_length_255969_cov_30.311255_145	NODE	-	-	-	144906	145592	+
NODE_1_length_255969_cov_30.311255_146	NODE	CAZyme	0	1	145625	146650	-	CE19
NODE_1_length_255969_cov_30.311255_147	NODE	TC	0	0	146684	148297	-	gnl|TC-DB|B0K2P3|3.A.1.128.2
NODE_1_length_255969_cov_30.311255_148	NODE	TC	6	0	148294	149007	-	gnl|TC-DB|B0K2P2|3.A.1.128.2
CGC3
Gene ID	Genome ID	Gene Type	Downstream Distance	Upstream Distance	Gene Start	Gene Stop	Direction	Database
NODE_2_length_249151_cov_32.802469_34	NODE	CAZyme	0	9	39166	40491	+	GH4
NODE_2_length_249151_cov_32.802469_35	NODE	TC	2	0	40671	41195	-	gnl|TC-DB|Q6ADZ6|4.F.1.1.7
NODE_2_length_249151_cov_32.802469_36	NODE	-	-	-	41823	42917	-
NODE_2_length_249151_cov_32.802469_37	NODE	-	-	-	43471	43938	+
NODE_2_length_249151_cov_32.802469_38	NODE	TC	0	2	43935	45683	+	gnl|TC-DB|Q9WYC3|3.A.1.135.5
NODE_2_length_249151_cov_32.802469_39	NODE	TC	3	0	45676	47670	+	gnl|TC-DB|Q9WYC4|3.A.1.135.5
CGC4
Gene ID	Genome ID	Gene Type	Downstream Distance	Upstream Distance	Gene Start	Gene Stop	Direction	Database
NODE_2_length_249151_cov_32.802469_43	NODE	CAZyme	2	3	51018	53177	-	GH3
NODE_2_length_249151_cov_32.802469_44	NODE	TF	1	0	54608	55603	+	5982|ECK120004670|CytR
NODE_2_length_249151_cov_32.802469_45	NODE	-	-	-	55929	57536	-
NODE_2_length_249151_cov_32.802469_46	NODE	TC	0	2	57610	58518	-	gnl|TC-DB|A9QDR8|3.A.1.1.29
NODE_2_length_249151_cov_32.802469_47	NODE	TC	0	0	58551	59492	-	gnl|TC-DB|Q9KWT8|3.A.1.1.10
NODE_2_length_249151_cov_32.802469_48	NODE	CAZyme	0	0	60104	62512	+	GH35
NODE_2_length_249151_cov_32.802469_49	NODE	TC	2	0	62695	63576	-	gnl|TC-DB|Q9UY73|2.A.89.3.10
NODE_2_length_249151_cov_32.802469_50	NODE	-	-	-	63972	66578	+
NODE_2_length_249151_cov_32.802469_51	NODE	-	-	-	66849	67805	-
NODE_2_length_249151_cov_32.802469_52	NODE	TC	4	2	67964	68656	-	gnl|TC-DB|F0Z2G1|9.B.104.1.3
CGC5
Gene ID	Genome ID	Gene Type	Downstream Distance	Upstream Distance	Gene Start	Gene Stop	Direction	Database
NODE_2_length_249151_cov_32.802469_57	NODE	TC	2	4	75780	77531	-	gnl|TC-DB|Q9WYC4|3.A.1.135.5
NODE_2_length_249151_cov_32.802469_58	NODE	-	-	-	77556	77972	-
NODE_2_length_249151_cov_32.802469_59	NODE	-	-	-	78261	78446	-
NODE_2_length_249151_cov_32.802469_60	NODE	CAZyme	2	2	78431	79222	-	CE1
NODE_2_length_249151_cov_32.802469_61	NODE	-	-	-	79506	80894	-
NODE_2_length_249151_cov_32.802469_62	NODE	-	-	-	80869	81477	-
NODE_2_length_249151_cov_32.802469_63	NODE	TC	9	2	81484	83190	-	gnl|TC-DB|G4NXA5|1.A.33.1.4
CGC6
Gene ID	Genome ID	Gene Type	Downstream Distance	Upstream Distance	Gene Start	Gene Stop	Direction	Database
NODE_2_length_249151_cov_32.802469_88	NODE	TC	2	14	110582	111121	+	gnl|TC-DB|Q9WZQ6|3.A.1.25.5
NODE_2_length_249151_cov_32.802469_89	NODE	-	-	-	111114	111506	+
NODE_2_length_249151_cov_32.802469_90	NODE	-	-	-	111603	111812	-
NODE_2_length_249151_cov_32.802469_91	NODE	TC	1	2	111954	114419	-	gnl|TC-DB|Q3MNJ6|3.A.3.5.15
NODE_2_length_249151_cov_32.802469_92	NODE	-	-	-	114672	114800	-
NODE_2_length_249151_cov_32.802469_93	NODE	CAZyme	5	1	114819	116879	-	GH67
CGC7
Gene ID	Genome ID	Gene Type	Downstream Distance	Upstream Distance	Gene Start	Gene Stop	Direction	Database
NODE_2_length_249151_cov_32.802469_177	NODE	CAZyme	0	7	210873	211193	-	CBM25
NODE_2_length_249151_cov_32.802469_178	NODE	TC	7	0	211518	211781	-	gnl|TC-DB|H1XXZ0|8.A.8.1.5
CGC8
Gene ID	Genome ID	Gene Type	Downstream Distance	Upstream Distance	Gene Start	Gene Stop	Direction	Database
NODE_2_length_249151_cov_32.802469_195	NODE	CAZyme	2	4	226315	227652	+	GH30_1
NODE_2_length_249151_cov_32.802469_196	NODE	-	-	-	227785	228219	-
NODE_2_length_249151_cov_32.802469_197	NODE	-	-	-	228499	229398	+
NODE_2_length_249151_cov_32.802469_198	NODE	TC	0	2	229645	230496	+	gnl|TC-DB|O51234|3.A.1.7.5
NODE_2_length_249151_cov_32.802469_199	NODE	TC	0	0	230493	231359	+	gnl|TC-DB|Q7WTY6|3.A.1.7.2
NODE_2_length_249151_cov_32.802469_200	NODE	TC	4	0	231368	232114	+	gnl|TC-DB|O51236|3.A.1.7.5
CGC9
Gene ID	Genome ID	Gene Type	Downstream Distance	Upstream Distance	Gene Start	Gene Stop	Direction	Database
NODE_2_length_249151_cov_32.802469_205	NODE	CAZyme	1	4	236451	238253	+	GH2
NODE_2_length_249151_cov_32.802469_206	NODE	-	-	-	238313	238825	+
NODE_2_length_249151_cov_32.802469_207	NODE	TC	0	1	238980	240155	-	gnl|TC-DB|O05177|3.A.1.2.5
NODE_2_length_249151_cov_32.802469_208	NODE	TC	0	0	240155	241789	-	gnl|TC-DB|O05176|3.A.1.2.5
NODE_2_length_249151_cov_32.802469_209	NODE	TC	1	0	241828	242928	-	gnl|TC-DB|P25548|3.A.1.2.5
NODE_2_length_249151_cov_32.802469_210	NODE	TF	0	0	243088	244401	-	5994|ECK120004854|NtrC
NODE_2_length_249151_cov_32.802469_211	NODE	TC	0	1	244410	245909	-	gnl|TC-DB|F4LXP4|8.A.59.2.1
NODE_2_length_249151_cov_32.802469_212	NODE	TC	-	0	245863	246852	-	gnl|TC-DB|Q8G848|3.A.1.2.23
CGC10
Gene ID	Genome ID	Gene Type	Downstream Distance	Upstream Distance	Gene Start	Gene Stop	Direction	Database
NODE_3_length_211433_cov_35.484345_2	NODE	CAZyme	0	-	319	2094	+	CBM66
NODE_3_length_211433_cov_35.484345_3	NODE	CAZyme	1	0	2340	3959	+	GH32
NODE_3_length_211433_cov_35.484345_4	NODE	-	-	-	3992	4144	+
NODE_3_length_211433_cov_35.484345_5	NODE	CAZyme	1	1	4529	6577	+	GH151
NODE_3_length_211433_cov_35.484345_6	NODE	-	-	-	6525	6752	+
NODE_3_length_211433_cov_35.484345_7	NODE	TC	0	1	7238	8983	+	gnl|TC-DB|F4LXP4|8.A.59.2.1
NODE_3_length_211433_cov_35.484345_8	NODE	TC	0	0	9198	10946	+	gnl|TC-DB|C9RT46|3.A.1.1.9
NODE_3_length_211433_cov_35.484345_9	NODE	TC	0	0	11029	11979	+	gnl|TC-DB|Q09LY7|3.A.1.1.9
NODE_3_length_211433_cov_35.484345_10	NODE	TC	5	0	11995	12885	+	gnl|TC-DB|Q09LY6|3.A.1.1.9
CGC11
Gene ID	Genome ID	Gene Type	Downstream Distance	Upstream Distance	Gene Start	Gene Stop	Direction	Database
NODE_3_length_211433_cov_35.484345_128	NODE	TC	0	12	156921	158282	+	gnl|TC-DB|Q1DDM8|2.A.6.1.7
NODE_3_length_211433_cov_35.484345_129	NODE	TC	1	0	158427	161495	+	gnl|TC-DB|Q8CX78|2.A.6.3.6
NODE_3_length_211433_cov_35.484345_130	NODE	-	-	-	161629	162129	+
NODE_3_length_211433_cov_35.484345_131	NODE	TC	0	1	162165	163106	+	gnl|TC-DB|Q48797|2.A.69.4.5
NODE_3_length_211433_cov_35.484345_132	NODE	CAZyme	0	0	163213	164436	+	GH109
NODE_3_length_211433_cov_35.484345_133	NODE	CAZyme	3	0	164433	165422	+	GH109
CGC12
Gene ID	Genome ID	Gene Type	Downstream Distance	Upstream Distance	Gene Start	Gene Stop	Direction	Database
NODE_3_length_211433_cov_35.484345_146	NODE	TC	1	8	177295	178368	+	gnl|TC-DB|P44542|2.A.56.1.3
NODE_3_length_211433_cov_35.484345_147	NODE	-	-	-	178436	178957	+
NODE_3_length_211433_cov_35.484345_148	NODE	TC	2	1	178994	180283	+	gnl|TC-DB|B9TSM9|2.A.56.1.6
NODE_3_length_211433_cov_35.484345_149	NODE	-	-	-	180405	181505	+
NODE_3_length_211433_cov_35.484345_150	NODE	-	-	-	181545	182663	+
NODE_3_length_211433_cov_35.484345_151	NODE	CAZyme	5	2	182781	184250	+	GH3
CGC13
Gene ID	Genome ID	Gene Type	Downstream Distance	Upstream Distance	Gene Start	Gene Stop	Direction	Database
NODE_4_length_183298_cov_34.602453_4	NODE	CAZyme	2	-	3237	4403	-	GH109
NODE_4_length_183298_cov_34.602453_5	NODE	-	-	-	4400	4612	-
NODE_4_length_183298_cov_34.602453_6	NODE	-	-	-	4801	5766	-
NODE_4_length_183298_cov_34.602453_7	NODE	CAZyme	0	2	5895	6935	-	GH109
NODE_4_length_183298_cov_34.602453_8	NODE	TC	0	0	6908	7957	-	gnl|TC-DB|Q97Q45|3.A.1.11.7
NODE_4_length_183298_cov_34.602453_9	NODE	TC	0	0	7954	8760	-	gnl|TC-DB|Q7A677|3.A.1.11.8
NODE_4_length_183298_cov_34.602453_10	NODE	TC	0	0	8754	9578	-	gnl|TC-DB|P0AFK4|3.A.1.11.1
NODE_4_length_183298_cov_34.602453_11	NODE	TC	15	0	9575	10624	-	gnl|TC-DB|Q5HGY5|3.A.1.11.8
CGC14
Gene ID	Genome ID	Gene Type	Downstream Distance	Upstream Distance	Gene Start	Gene Stop	Direction	Database
NODE_4_length_183298_cov_34.602453_27	NODE	TC	1	15	22478	23287	-	gnl|TC-DB|A0L4L0|3.A.1.132.3
NODE_4_length_183298_cov_34.602453_28	NODE	-	-	-	23743	24978	-
NODE_4_length_183298_cov_34.602453_29	NODE	TC	2	1	24991	26235	-	gnl|TC-DB|O35002|9.B.174.1.1
NODE_4_length_183298_cov_34.602453_30	NODE	-	-	-	26421	27638	-
NODE_4_length_183298_cov_34.602453_31	NODE	-	-	-	27881	28789	-
NODE_4_length_183298_cov_34.602453_32	NODE	TC	1	2	28779	29465	-	gnl|TC-DB|P0A9R7|3.A.1.140.1
NODE_4_length_183298_cov_34.602453_33	NODE	-	-	-	29462	30547	-
NODE_4_length_183298_cov_34.602453_34	NODE	TC	2	1	30669	31784	-	gnl|TC-DB|Q9X103|3.A.1.1.22
NODE_4_length_183298_cov_34.602453_35	NODE	-	-	-	32169	33209	+
NODE_4_length_183298_cov_34.602453_36	NODE	-	-	-	33356	34219	+
NODE_4_length_183298_cov_34.602453_37	NODE	TC	0	2	34310	35260	+	gnl|TC-DB|A7JQ96|2.A.7.3.13
NODE_4_length_183298_cov_34.602453_38	NODE	CAZyme	2	0	35566	38655	+	GH38
NODE_4_length_183298_cov_34.602453_39	NODE	-	-	-	38890	39078	-
NODE_4_length_183298_cov_34.602453_40	NODE	-	-	-	39429	39566	+
NODE_4_length_183298_cov_34.602453_41	NODE	TC	3	2	40314	41096	+	gnl|TC-DB|Q8N1S5|2.A.5.5.2
CGC15
Gene ID	Genome ID	Gene Type	Downstream Distance	Upstream Distance	Gene Start	Gene Stop	Direction	Database
NODE_4_length_183298_cov_34.602453_108	NODE	TC	1	10	108503	109225	+	gnl|TC-DB|C9XJX0|3.A.1.147.6
NODE_4_length_183298_cov_34.602453_109	NODE	-	-	-	109222	110898	+
NODE_4_length_183298_cov_34.602453_110	NODE	TC	0	1	110900	112651	-	gnl|TC-DB|Q5EAK4|2.A.16.2.2
NODE_4_length_183298_cov_34.602453_111	NODE	CAZyme	0	0	112894	114852	-	GH13_39|CBM34
NODE_4_length_183298_cov_34.602453_112	NODE	CAZyme	0	0	115139	116581	-	GT5
NODE_4_length_183298_cov_34.602453_113	NODE	CAZyme	3	0	116575	118494	-	GH13_9|CBM48
CGC16
Gene ID	Genome ID	Gene Type	Downstream Distance	Upstream Distance	Gene Start	Gene Stop	Direction	Database
NODE_5_length_141023_cov_41.100003_18	NODE	TC	0	11	19532	20899	+	gnl|TC-DB|P76042|3.A.1.1.46
NODE_5_length_141023_cov_41.100003_19	NODE	TC	0	0	20975	21871	+	gnl|TC-DB|P0AFR7|3.A.1.1.46
NODE_5_length_141023_cov_41.100003_20	NODE	TC	2	0	21868	22707	+	gnl|TC-DB|P77716|3.A.1.1.46
NODE_5_length_141023_cov_41.100003_21	NODE	-	-	-	22774	23826	+
NODE_5_length_141023_cov_41.100003_22	NODE	-	-	-	23859	24665	+
NODE_5_length_141023_cov_41.100003_23	NODE	CAZyme	0	2	24667	25707	+	GH109
NODE_5_length_141023_cov_41.100003_24	NODE	CAZyme	0	0	25735	28128	+	GH65
NODE_5_length_141023_cov_41.100003_25	NODE	CAZyme	1	0	28189	29907	+	GH13_18
NODE_5_length_141023_cov_41.100003_26	NODE	-	-	-	29992	30927	-
NODE_5_length_141023_cov_41.100003_27	NODE	CAZyme	4	1	31403	32878	+	GH51
CGC17
Gene ID	Genome ID	Gene Type	Downstream Distance	Upstream Distance	Gene Start	Gene Stop	Direction	Database
NODE_5_length_141023_cov_41.100003_122	NODE	TC	0	8	119491	120456	+	gnl|TC-DB|Q9KWT8|3.A.1.1.10
NODE_5_length_141023_cov_41.100003_123	NODE	TC	0	0	120481	121359	+	gnl|TC-DB|A9QDR8|3.A.1.1.29
NODE_5_length_141023_cov_41.100003_124	NODE	TC	0	0	121415	123211	+	gnl|TC-DB|Q9KWT6|3.A.1.1.10
NODE_5_length_141023_cov_41.100003_125	NODE	CAZyme	0	0	124085	125974	+	PL33_1
NODE_5_length_141023_cov_41.100003_126	NODE	TC	4	0	126419	128194	+	gnl|TC-DB|F4LXP4|8.A.59.2.1
CGC18
Gene ID	Genome ID	Gene Type	Downstream Distance	Upstream Distance	Gene Start	Gene Stop	Direction	Database
NODE_7_length_121172_cov_27.676434_1	NODE	CAZyme	0	-	328	3339	+	GH106
NODE_7_length_121172_cov_27.676434_2	NODE	TC	25	0	3536	4927	+	gnl|TC-DB|P07373|2.A.103.1.3
CGC19
Gene ID	Genome ID	Gene Type	Downstream Distance	Upstream Distance	Gene Start	Gene Stop	Direction	Database
NODE_7_length_121172_cov_27.676434_28	NODE	CAZyme	1	25	30814	32388	-	AA1
NODE_7_length_121172_cov_27.676434_29	NODE	-	-	-	32913	33725	+
NODE_7_length_121172_cov_27.676434_30	NODE	TC	0	1	33757	34563	-	gnl|TC-DB|Q99ZY3|3.A.1.34.1
NODE_7_length_121172_cov_27.676434_31	NODE	TC	0	0	34618	35511	-	gnl|TC-DB|Q99ZY4|3.A.1.34.1
NODE_7_length_121172_cov_27.676434_32	NODE	TC	2	0	35524	36504	-	gnl|TC-DB|Q99ZY6|3.A.1.34.1
NODE_7_length_121172_cov_27.676434_33	NODE	-	-	-	36722	37669	+
NODE_7_length_121172_cov_27.676434_34	NODE	-	-	-	37909	38064	+
NODE_7_length_121172_cov_27.676434_35	NODE	TC	1	2	38203	39123	+	gnl|TC-DB|G2JNR0|3.A.11.1.4
NODE_7_length_121172_cov_27.676434_36	NODE	-	-	-	39142	39369	+
NODE_7_length_121172_cov_27.676434_37	NODE	TC	2	1	39355	40446	-	gnl|TC-DB|P49940|2.A.3.9.3
NODE_7_length_121172_cov_27.676434_38	NODE	-	-	-	40446	40670	-
NODE_7_length_121172_cov_27.676434_39	NODE	-	-	-	40663	41817	-
NODE_7_length_121172_cov_27.676434_40	NODE	TC	4	2	41807	43390	-	gnl|TC-DB|P39569|9.A.11.1.2
CGC20
Gene ID	Genome ID	Gene Type	Downstream Distance	Upstream Distance	Gene Start	Gene Stop	Direction	Database
NODE_8_length_111117_cov_34.055275_2	NODE	CAZyme	0	-	268	2469	+	GH3
NODE_8_length_111117_cov_34.055275_3	NODE	TC	0	0	2713	3672	+	gnl|TC-DB|Q9KWT8|3.A.1.1.10
NODE_8_length_111117_cov_34.055275_4	NODE	TC	0	0	4012	4884	+	gnl|TC-DB|Q9KWT7|3.A.1.1.10
NODE_8_length_111117_cov_34.055275_5	NODE	TC	5	0	4911	6464	+	gnl|TC-DB|Q9KWT6|3.A.1.1.10
CGC21
Gene ID	Genome ID	Gene Type	Downstream Distance	Upstream Distance	Gene Start	Gene Stop	Direction	Database
NODE_8_length_111117_cov_34.055275_11	NODE	CAZyme	1	5	13421	16330	+	GT51
NODE_8_length_111117_cov_34.055275_12	NODE	-	-	-	16345	16701	-
NODE_8_length_111117_cov_34.055275_13	NODE	TC	0	1	16705	17721	-	gnl|TC-DB|P40869|9.A.11.1.1
NODE_8_length_111117_cov_34.055275_14	NODE	TC	2	0	17731	18183	-	gnl|TC-DB|P40868|9.A.11.1.1
NODE_8_length_111117_cov_34.055275_15	NODE	-	-	-	18231	18377	-
NODE_8_length_111117_cov_34.055275_16	NODE	-	-	-	18436	18861	-
NODE_8_length_111117_cov_34.055275_17	NODE	TC	7	2	18858	19478	-	gnl|TC-DB|P40866|9.A.11.1.1
CGC22
Gene ID	Genome ID	Gene Type	Downstream Distance	Upstream Distance	Gene Start	Gene Stop	Direction	Database
NODE_8_length_111117_cov_34.055275_25	NODE	TC	1	7	22995	24773	-	gnl|TC-DB|P55072|3.A.16.1.1
NODE_8_length_111117_cov_34.055275_26	NODE	-	-	-	25112	25489	+
NODE_8_length_111117_cov_34.055275_27	NODE	CAZyme	16	1	25589	28105	+	GT51
CGC23
Gene ID	Genome ID	Gene Type	Downstream Distance	Upstream Distance	Gene Start	Gene Stop	Direction	Database
NODE_8_length_111117_cov_34.055275_57	NODE	TC	2	8	52021	52656	-	gnl|TC-DB|Q6MLN2|9.B.149.1.11
NODE_8_length_111117_cov_34.055275_58	NODE	-	-	-	52915	54102	-
NODE_8_length_111117_cov_34.055275_59	NODE	-	-	-	54248	55051	-
NODE_8_length_111117_cov_34.055275_60	NODE	TC	2	2	55156	55830	-	gnl|TC-DB|P37873|9.B.98.2.1
NODE_8_length_111117_cov_34.055275_61	NODE	-	-	-	55929	57029	-
NODE_8_length_111117_cov_34.055275_62	NODE	-	-	-	57001	57846	-
NODE_8_length_111117_cov_34.055275_63	NODE	CAZyme	0	2	57833	58540	-	GT2_Glycos_transf_2
NODE_8_length_111117_cov_34.055275_64	NODE	TC	6	0	58583	59419	-	gnl|TC-DB|C8VYW2|1.B.50.2.1
CGC24
Gene ID	Genome ID	Gene Type	Downstream Distance	Upstream Distance	Gene Start	Gene Stop	Direction	Database
NODE_9_length_91040_cov_41.199047_29	NODE	CAZyme	2	3	30606	31712	+	GH109
NODE_9_length_91040_cov_41.199047_30	NODE	-	-	-	31844	33091	-
NODE_9_length_91040_cov_41.199047_31	NODE	-	-	-	33425	33790	+
NODE_9_length_91040_cov_41.199047_32	NODE	TC	4	2	33825	35816	+	gnl|TC-DB|O32219|3.A.3.6.10
CGC25
Gene ID	Genome ID	Gene Type	Downstream Distance	Upstream Distance	Gene Start	Gene Stop	Direction	Database
NODE_10_length_86317_cov_30.743636_25	NODE	TC	1	5	30995	31699	-	gnl|TC-DB|P76630|2.A.78.1.3
NODE_10_length_86317_cov_30.743636_26	NODE	-	-	-	31983	34895	+
NODE_10_length_86317_cov_30.743636_27	NODE	TC	0	1	34900	35841	+	gnl|TC-DB|Q9WYB4|3.A.1.1.37
NODE_10_length_86317_cov_30.743636_28	NODE	TC	2	0	35843	36712	+	gnl|TC-DB|Q9WYR1|3.A.1.1.39
NODE_10_length_86317_cov_30.743636_29	NODE	-	-	-	36725	38836	+
NODE_10_length_86317_cov_30.743636_30	NODE	-	-	-	38852	41428	+
NODE_10_length_86317_cov_30.743636_31	NODE	TC	0	2	41428	42351	+	gnl|TC-DB|Q7WWQ9|3.A.1.1.20
NODE_10_length_86317_cov_30.743636_32	NODE	TC	1	0	42372	43376	+	gnl|TC-DB|Q93KB9|3.A.1.1.11
NODE_10_length_86317_cov_30.743636_33	NODE	-	-	-	43496	44974	+
NODE_10_length_86317_cov_30.743636_34	NODE	CAZyme	0	1	45088	47151	+	GH5_25|GH9
NODE_10_length_86317_cov_30.743636_35	NODE	CAZyme	2	0	47169	48299	+	GH10
NODE_10_length_86317_cov_30.743636_36	NODE	-	-	-	48464	49321	+
NODE_10_length_86317_cov_30.743636_37	NODE	-	-	-	49428	50795	+
NODE_10_length_86317_cov_30.743636_38	NODE	TC	2	2	50825	52687	+	gnl|TC-DB|F9VN10|3.D.10.1.4
NODE_10_length_86317_cov_30.743636_39	NODE	TF	1	0	52694	53698	+	5982|ECK120004670|CytR
NODE_10_length_86317_cov_30.743636_40	NODE	-	-	-	53736	54821	+
NODE_10_length_86317_cov_30.743636_41	NODE	CAZyme	2	2	54927	63533	+	GT84|GH94
NODE_10_length_86317_cov_30.743636_42	NODE	-	-	-	63743	63853	+
NODE_10_length_86317_cov_30.743636_43	NODE	-	-	-	63940	64833	+
NODE_10_length_86317_cov_30.743636_44	NODE	TC	-	2	64949	65629	-	gnl|TC-DB|O53899|3.A.1.125.2
CGC26
Gene ID	Genome ID	Gene Type	Downstream Distance	Upstream Distance	Gene Start	Gene Stop	Direction	Database
NODE_16_length_56197_cov_36.283164_6	NODE	TC	2	4	8324	9790	-	gnl|TC-DB|Q9MUK5|3.A.9.1.1
NODE_16_length_56197_cov_36.283164_7	NODE	-	-	-	9985	10284	-
NODE_16_length_56197_cov_36.283164_8	NODE	-	-	-	10519	11406	-
NODE_16_length_56197_cov_36.283164_9	NODE	CAZyme	0	2	11578	12867	+	GH109
NODE_16_length_56197_cov_36.283164_10	NODE	TC	0	0	13121	13804	+	gnl|TC-DB|Q58206|3.A.1.122.14
NODE_16_length_56197_cov_36.283164_11	NODE	TC	10	0	13794	14714	+	gnl|TC-DB|Q58206|3.A.1.122.14
CGC27
Gene ID	Genome ID	Gene Type	Downstream Distance	Upstream Distance	Gene Start	Gene Stop	Direction	Database
NODE_16_length_56197_cov_36.283164_22	NODE	TC	1	10	26876	27724	+	gnl|TC-DB|F0Z2G1|9.B.104.1.3
NODE_16_length_56197_cov_36.283164_23	NODE	-	-	-	28196	29350	+
NODE_16_length_56197_cov_36.283164_24	NODE	TC	0	1	29432	31273	+	gnl|TC-DB|Q9WYC4|3.A.1.135.5
NODE_16_length_56197_cov_36.283164_25	NODE	TC	0	0	31274	33109	+	gnl|TC-DB|Q9WYC4|3.A.1.135.5
NODE_16_length_56197_cov_36.283164_26	NODE	CAZyme	3	0	33359	34549	+	CBM50
CGC28
Gene ID	Genome ID	Gene Type	Downstream Distance	Upstream Distance	Gene Start	Gene Stop	Direction	Database
NODE_17_length_51767_cov_29.997889_39	NODE	CAZyme	0	3	46496	47653	-	GH109
NODE_17_length_51767_cov_29.997889_40	NODE	TC	0	0	47915	49534	-	gnl|TC-DB|Q9KWT5|3.A.1.1.10
NODE_17_length_51767_cov_29.997889_41	NODE	TC	0	0	49588	50460	-	gnl|TC-DB|A9QDR8|3.A.1.1.29
NODE_17_length_51767_cov_29.997889_42	NODE	TC	-	0	50536	51492	-	gnl|TC-DB|Q9KWT8|3.A.1.1.10
CGC29
Gene ID	Genome ID	Gene Type	Downstream Distance	Upstream Distance	Gene Start	Gene Stop	Direction	Database
NODE_18_length_51557_cov_39.179953_35	NODE	CAZyme	0	4	40912	41958	+	GH109
NODE_18_length_51557_cov_39.179953_36	NODE	CAZyme	0	0	42209	45340	-	GH2
NODE_18_length_51557_cov_39.179953_37	NODE	TC	0	0	46119	47006	-	gnl|TC-DB|Q9KWT7|3.A.1.1.10
NODE_18_length_51557_cov_39.179953_38	NODE	TC	0	0	47027	47995	-	gnl|TC-DB|Q9KWT8|3.A.1.1.10
NODE_18_length_51557_cov_39.179953_39	NODE	TC	-	0	48113	49849	-	gnl|TC-DB|Q9KWT5|3.A.1.1.10
CGC30
Gene ID	Genome ID	Gene Type	Downstream Distance	Upstream Distance	Gene Start	Gene Stop	Direction	Database
NODE_19_length_48885_cov_36.446142_14	NODE	CAZyme	0	7	14785	16536	-	GH2
NODE_19_length_48885_cov_36.446142_15	NODE	TC	6	0	16559	17959	-	gnl|TC-DB|I6L8P4|2.A.66.1.33
CGC31
Gene ID	Genome ID	Gene Type	Downstream Distance	Upstream Distance	Gene Start	Gene Stop	Direction	Database
NODE_20_length_47143_cov_35.231900_47	NODE	CAZyme	2	27	36003	37400	-	GT4
NODE_20_length_47143_cov_35.231900_48	NODE	-	-	-	38099	39397	-
NODE_20_length_47143_cov_35.231900_49	NODE	-	-	-	39745	39981	-
NODE_20_length_47143_cov_35.231900_50	NODE	CAZyme	0	2	40197	41030	-	GT2_Glycos_transf_2
NODE_20_length_47143_cov_35.231900_51	NODE	CAZyme	0	0	41017	42021	-	GT2_Glycos_transf_2
NODE_20_length_47143_cov_35.231900_52	NODE	TC	1	0	42868	43941	-	gnl|TC-DB|R6S968|9.B.146.1.4
NODE_20_length_47143_cov_35.231900_53	NODE	-	-	-	44032	44694	-
NODE_20_length_47143_cov_35.231900_54	NODE	TC	-	1	45295	46851	-	gnl|TC-DB|D0WY71|2.A.66.4.5
CGC32
Gene ID	Genome ID	Gene Type	Downstream Distance	Upstream Distance	Gene Start	Gene Stop	Direction	Database
NODE_22_length_37323_cov_30.786886_1	NODE	CAZyme	1	-	123	959	-	GT2_Glycos_transf_2
NODE_22_length_37323_cov_30.786886_2	NODE	-	-	-	1146	2237	-
NODE_22_length_37323_cov_30.786886_3	NODE	CAZyme	1	1	2285	3205	-	GT2_Glycos_transf_2
NODE_22_length_37323_cov_30.786886_4	NODE	-	-	-	3221	4291	-
NODE_22_length_37323_cov_30.786886_5	NODE	CAZyme	0	1	4342	5475	-	GT4
NODE_22_length_37323_cov_30.786886_6	NODE	CAZyme	1	0	5499	6608	-	GT4
NODE_22_length_37323_cov_30.786886_7	NODE	-	-	-	6592	7998	-
NODE_22_length_37323_cov_30.786886_8	NODE	CAZyme	0	1	7995	8858	-	GT2_Glycos_transf_2
NODE_22_length_37323_cov_30.786886_9	NODE	TC	2	0	8902	9555	-	gnl|TC-DB|917585193|9.B.18.1.3
NODE_22_length_37323_cov_30.786886_10	NODE	-	-	-	9960	10490	-
NODE_22_length_37323_cov_30.786886_11	NODE	-	-	-	10534	11301	-
NODE_22_length_37323_cov_30.786886_12	NODE	TC	0	2	11301	12077	-	gnl|TC-DB|P39851|8.A.3.2.1
NODE_22_length_37323_cov_30.786886_13	NODE	TC	-	0	12098	12874	-	gnl|TC-DB|P39850|8.A.3.2.1
CGC33
Gene ID	Genome ID	Gene Type	Downstream Distance	Upstream Distance	Gene Start	Gene Stop	Direction	Database
NODE_26_length_26500_cov_35.340196_14	NODE	TC	0	3	15670	17547	-	gnl|TC-DB|P42061|3.A.1.5.20
NODE_26_length_26500_cov_35.340196_15	NODE	CAZyme	7	0	17547	18122	-	GH23
